# Supplementary material for: Polygenic Analysis in Absence of Major Effector ATF1 Unveils Novel Components in Yeast Flavor Ester Biosynthesis
Source: mBio. 2018 Aug 28;9(4):e01279-18. doi: 10.1128/mBio.01279-18 (PMC6113618; doi:10.1128/mBio.01279-18)
Supplement: DATA SET S1 [file mbo004184043sd1.xlsx]

## Sheet: MCB collection
no	Type	Acetaldehyde (mg/l)	Ethyl acetate (mg/l)	Isobutyl acetate (mg/l)	Isoamyl acetate (mg/l)	Ethyl hexanoate (mg/l)	Ethyl octanoate (mg/l)	Ethyl decanoate (mg/l)	Isobutanol (mg/l)	Isoamyl alcohol (mg/l)	Total weightloss (g)	Fermtime (hours)	Endpoint speed (g / hour)	Batch
1	Wine	4.35	17.3	0.09	1.14	0.72	1.34	2.57	36.44	106.87	5.181	46	0.002	1
2	Wine	4.93	34.56	0.54	4.81	0.66	1.61	2.14	55.23	136.03	5.111	50	0.007	1
4	Natural isolate (associated with human activity)	5.98	30.03	0.43	3.84	0.79	0.89	1.19	48.78	121.47	5.124	54	0.002	1
5	Baker's yeast	4.15	21.96	0.18	3.1	1.47	1.34	1.96	38.31	149.72	5.196	65	0.045	1
6	Baker's yeast	9.12	38.01	0.38	5.64	1.12	1.6	3.3	55.72	188.91	5.124	65	0.023	1
7	Baker's yeast	8.58	32.45	0.25	3.52	0.77	1.23	2.88	43.52	146.45	5.034	87	0.033	1
8	Baker's yeast	12.21	33.93	0.16	2.47	0.18	1.09	2.17	28.38	118.34	5.114	68	0.012	1
9	Baker's yeast	13	22.26	0.15	2.17	0.97	2.21	2.15	26.45	122.03	5.101	54	0.003	1
12	Bioethanol	41.3	15.81	0.11	1.16	0.43	2.17	0.97	34.63	93.06	5.143	50	0.013	1
13	Lager	5.37	34.12	0.49	4.45	1.26	1.5	2.51	46.67	125.6	5.073	68	0.004	1
14	Lager	5.45	36.03	0.21	4.99	0.29	0.89	0.78	31.69	146.6	5.096	68	0.01	1
16	Lager	11.17	42.69	0.35	4.28	0.21	1.04	1.17	41.92	123.14	5.065	54	0.002	1
17	Bioethanol	9.21	26.51	0.17	2.25	0.55	0.71	0.9	35.55	119.97	5.078	46	0.004	1
18	Bioethanol	6.39	17.01	0.24	2.45	1.07	1.54	2.29	64.47	169.75	5.105	46	0.012	1
19	Bioethanol	6.14	20.03	0.21	3.26	0.97	1.5	2.66	38.1	123.56	5.088	50	0.007	1
20	Diary	4.6	25.27	0.38	4.28	0.98	1.92	2.36	57.27	144.8	5.086	46	0.006	1
21	Natural isolate (associated with human activity)	4.93	32.45	0.37	4.79	1.23	1.4	2.3	47.6	158.91	5.077	65	0.009	1
22	Spirits	16.32	22.33	0.26	3.48	0.19	0.23	1.04	63.47	211.65	5.134	46	0.003	1
23	Wine	5.49	34.07	0.57	5.9	0.63	1.18	2.31	66.53	160.53	5.145	54	0.001	1
24	Wine	3.49	37.11	0.59	5.53	0.75	1.59	1.81	78.8	174.33	5.106	65	0.013	1
25	Wine	4.13	29.37	0.29	4.01	0.67	1.09	2.46	40.98	168.37	5.186	54	0.005	1
26	Wine	5.07	39.93	0.45	5.34	0.98	1.06	2.17	45.85	157.82	5.17	46	0.006	1
27	Lager	5.56	43.54	0.58	5.7	1.03	1.8	2.21	56.28	147.93	5.119	87	0.025	1
28	Lager	5.94	44.15	0.22	3.26	0.28	1.63	1.38	30.12	111.72	5.086	50	0.006	1
29	Ale yeast	3.44	33.27	0.36	3.53	0.72	1.02	1.05	47.64	138.18	5.012	87	0.049	1
30	Ale yeast	3.87	24.07	0.24	3.48	0.96	1.19	1.72	45.03	154.89	4.552	74	0.002	2
31	Ale yeast	4.35	29.97	0.56	4.02	0.28	1.12	1.84	91.4	155.57	4.547	74	0.024	2
32	Baker's yeast	15.14	38.6	0.46	4.77	0.37	0.73	2.22	53.75	157.59	4.588	74	0.004	2
33	Baker's yeast	4.7	22.83	0.21	3.11	0.37	0.53	0.79	46.09	174.37	4.492	74	0.024	2
34	Baker's yeast	4.07	29.49	0.3	2.9	0.4	0.93	1.97	57.68	161.74	4.526	74	0.005	2
35	Natural isolate (associated with human activity)	12.1	12.52	0.1	1.42	0.13	0.28	0.96	50.05	162.43	4.584	74	0.006	2
36	Natural isolate (associated with human activity)	10.14	30.18	0.22	3.58	0.24	0.22	0.61	60.38	159.54	4.517	74	0.029	2
37	Champagne	23.23	24.9	0.29	2.25	0.41	0.51	1.36	63.61	137.83	4.526	74	0.009	2
40	Lager	5.36	20.12	0.18	2.31	0.19	0.25	1.02	39.03	133.84	4.446	74	0.01	2
41	Ale yeast	4.4	26.47	0.18	2.68	0.29	1.52	2.68	30.96	134.77	4.544	74	0.005	2
42	Lager	3.39	28.19	0.48	4.41	0.41	0.92	1.28	70.22	165.13	4.475	48	0.005	2
43	Bioethanol	3.37	26.47	0.47	4.38	0.46	0.91	1.33	66.5	158.15	4.455	48	0.007	2
44	Bioethanol	4.47	33.62	0.48	3.78	0.55	1.17	2.14	62.84	164.36	4.495	74	0.012	2
45	Bioethanol	3.54	30.3	0.31	2.73	0.42	0.81	1.57	42.04	110.38	4.568	74	0.004	2
47	Wine	5.13	31.72	0.27	2.57	0.5	0.88	2.1	43.11	124.53	4.549	74	0.007	2
48	Baker's yeast	4.23	34.21	0.47	4.87	0.79	0.64	1.03	48.76	138.89	4.446	48	0.061	2
49	Baker's yeast	3.36	29.04	0.24	3.18	0.55	1.23	2.52	38.01	157.36	4.486	74	0.017	2
50	Lager	2.64	47.16	0.32	11.28	0.4	1.39	1.88	33.93	264.75	4.498	74	0.008	2
52	Ale yeast	3.21	35.16	0.39	3.85	0.35	0.82	1.43	49.28	117.88	4.54	74	0.016	2
54	Beer	8.5	32.64	0.18	2.85	0.27	1.31	1.16	31.95	119.1	4.488	74	0.063	2
55	Lager	3.23	25.42	0.27	2.64	0.61	2.34	1.95	50.66	149.65	4.502	74	0.013	2
57	Beer	4.75	30.51	0.26	3.35	0.7	1.37	2.78	36.29	129.45	4.564	74	0.007	2
58	Ale yeast	4.7	29.83	0.23	3.36	0.9	1.29	2.1	34.36	138.29	4.862	70	0.032	3
59	Ale yeast	8.74	32.26	0.39	3.93	0.66	1.17	1.06	53.48	145.34	4.571	74	0.056	3
61	Beer	6.01	23.43	0.15	2.15	0.6	0.82	2.12	30.05	115.23	4.862	70	0.023	3
62	Lager	8.64	39.92	0.2	3.29	0.28	1.4	0.94	27.14	99.96	4.851	74	0.007	3
64	Lager	12.61	35.44	0.19	3.01	0.25	1.34	1.01	31.32	113.76	4.787	74	0.042	3
66	Ale yeast	3.2	41.22	0.95	6.12	0.55	0.79	1.05	89.15	146.08	4.999	74	0.006	3
67	Ale yeast	6.36	36.91	0.49	4.25	0.38	0.64	0.98	58.66	121.44	4.952	74	0.011	3
68	Ale yeast	4.68	28.7	0.46	4.68	0.55	0.78	1.23	67.66	176.33	4.858	50	0	3
70	Ale yeast	3.72	36	0.3	4.23	0.86	1.14	2.36	44.77	193.88	4.791	70	0.025	3
71	Ale yeast	4.61	36.98	0.49	4.84	0.37	0.63	0.89	59.6	123.35	4.857	74	0.006	3
73	Ale yeast	3.85	27.45	0.25	2.62	0.37	0.59	1.37	39.47	123.29	4.815	70	0.01	3
74	Lager	3.41	15.79	0.1	1.02	0.61	0.98	1.99	31.8	98.47	4.828	70	0.003	3
77	Ale yeast	34.41	21.57	0.17	1.84	0.23	0.37	0.19	40.15	107.23	4.465	74	0.082	3
79	Lager	2.19	42.73	0.24	4.33	0.72	1.27	2.36	37.91	174	4.824	70	0.009	3
81	Lager	11.99	28.02	0.22	2.22	0.25	1	0.4	36.47	92.54	4.966	74	0.006	3
82	Lager	4.13	39.03	0.43	5.23	0.38	0.7	1.7	51.82	174.42	4.91	70	0.006	3
85	Lager	12.64	41.47	0.23	3.49	0.29	1.17	0.91	30.82	106.71	4.814	74	0.007	3
86	Wine	2.12	26.32	0.45	3.74	0.21	0.42	0.8	59.04	113.37	4.959	87	0.008	4
87	Lager	11.78	28.39	0.18	2.12	0.22	1.04	1.99	39.41	116.31	4.982	87	0.02	4
89	Beer	3.28	35.31	0.57	4.71	0.27	0.54	0.98	87.23	164.26	4.992	87	0.017	4
90	Baker's yeast	6.02	48.69	0.7	5.35	0.41	0.59	1.58	74.68	170.3	5.065	87	0.005	4
91	Beer	7.26	23.92	0.24	1.81	0.54	1.03	2.48	46.75	116.78	5.062	87	0.005	4
92	Beer	4.71	31.8	0.25	2.59	0.56	1.1	1.8	40.5	115.7	5.047	87	0.005	4
94	Beer	4.42	45.36	0.47	3.71	0.55	1.45	2.02	66.64	165.94	5.137	87	0.008	4
95	Beer	3.59	35.15	0.34	2.85	0.86	1.3	2.39	57.03	177.13	5.169	87	0.012	4
96	beer	2.85	38.37	0.4	3.73	0.34	0.84	1.19	77.47	153.43	4.998	87	0.046	4
99	beer	6.82	66.26	0.45	5.95	0.25	0.65	0.81	47.41	136.22	5.294	87	0.099	4
100	beer	6.09	53.72	0.5	5.4	0.47	0.9	0.71	55.1	171.68	4.999	87	0.005	4
101	beer	6.36	31.38	0.19	2.77	0.2	0.98	1.33	41.03	160.72	4.95	87	0.018	4
102	Beer	5.01	48.58	0.87	6.44	0.31	0.43	1.48	88.6	234.66	5.03	87	0.005	4
103	Beer	5.12	42.48	0.61	4.11	0.35	0.55	1.58	69.74	146.07	5.017	87	0.007	4
104	Beer	9.91	35.24	0.36	3.3	1.22	1.12	1.55	46.51	111.57	5.065	70	0.06	4
105	Lager	10.89	39.14	0.27	3	0.18	0.86	1.38	38.59	126.42	5.062	87	0.01	4
106	Beer	5.77	39.71	0.37	3.34	0.54	1.08	2.36	68.52	179.83	4.953	87	0.005	4
107	Ale yeast	3.5	22.12	0.09	1.54	0.25	1.07	0.8	21.03	76.73	4.982	87	0.015	4
108	Ale yeast	3.64	40.18	0.78	4.29	0.3	0.97	1.56	84.52	125.88	5.023	87	0.014	4
109	Baker's yeast	5.1	36.07	0.46	3.92	1.02	1.38	1.45	55	132.86	4.983	70	0.007	4
110	Baker's yeast	5.66	38.46	0.38	2.89	0.46	0.91	1.89	51.87	129.32	5.145	87	0.007	4
111	Baker's yeast	21.37	37.75	0.35	3.81	0.54	1	2.42	53.22	152.91	5.005	87	0.004	4
112	Spirits	4.38	41.33	0.67	4.75	0.6	0.56	0.82	70.2	144.58	4.978	70	0.005	4
113	Alcoholic beverage	3.69	37.82	0.56	4.28	0.5	0.52	0.68	61.92	135.91	4.932	70	0.005	4
114	Alcoholic beverage	1.83	12.18	0.15	1.51	0.2	0.34	0.35	19.06	62.54	4.774	59	0.004	5
118	Wine	7.85	23.91	0.32	2.29	0.37	0.57	1.17	68.02	123.95	4.903	68	0.004	5
119	Wine	5.82	24.63	0.25	2.57	0.39	0.8	1.44	43.67	133.34	4.912	68	0.004	5
120	Wine	4.22	30.16	0.31	4.04	0.51	0.82	1.35	43.85	164.87	4.845	68	0.004	5
121	Wine	5.01	26.85	0.41	3.73	0.27	0.72	1.25	69.86	180.51	4.831	59	0.003	5
122	Beer	4.84	29.33	0.3	2.37	0.61	1.17	1.82	46.78	114.82	4.848	68	0.003	5
123	Natural isolate (associated with human activity)	5.13	21.05	0.22	2.54	0.4	0.88	1.62	49.5	138.88	4.805	68	0.004	5
124	Alcoholic beverage	3.73	25.68	0.26	2.4	0.46	0.68	0.97	41.76	129.71	4.848	68	0.004	5
125	Clinical isolate	8.32	18.25	0.13	1.16	0.55	0.49	0.68	30.33	103.67	4.743	68	0.008	5
126	Clinical isolate	5.02	18.82	0.16	1.47	0.55	1.13	1.93	43.96	141.13	4.832	68	0.002	5
127	Sake yeast	4.56	35.85	0.45	3.8	0.41	0.77	1.68	53.6	118.71	4.787	68	0.005	5
129	Ale yeast	6.08	26	0.31	3.69	0.76	0.82	1.59	57.91	171.97	4.832	68	0.002	5
130	Baker's yeast	6.38	35.46	0.43	4.42	0.59	0.95	2.19	50.51	166.33	4.91	68	0.004	5
131	TMB3000	10.06	12.91	0.4	3.11	0.14	0.24	0.47	92.85	252.39	4.706	68	0.043	5
132	Sake yeast	2.74	30.42	0.34	3.15	0.33	0.58	1	46.02	117.36	4.669	68	0.028	5
133	Sake yeast	4.97	47.81	0.5	6.73	0.52	0.79	0.87	37.45	133.54	4.733	68	0.004	5
134	Sake yeast	7.15	49.49	0.79	5.84	0.57	0.91	1.43	59.66	114.22	4.754	68	0.003	5
135	Sake yeast	5.91	44.6	0.64	5.08	0.43	0.7	0.89	51.84	106.13	4.77	68	0.003	5
136	Sake yeast	3.48	29.07	0.29	2.99	0.29	0.71	1.32	43.82	117.15	4.773	59	0.006	5
137	Sake yeast	4.97	48.05	0.65	4.74	0.47	0.77	0.94	57.61	122.63	4.689	68	0.003	5
138	Sake yeast	3.29	32.39	0.35	3.97	0.35	0.63	0.9	37.69	102.78	4.748	68	0.003	5
139	Sake yeast	3.67	45.34	0.61	5.31	0.52	1.09	1.37	47.62	100.27	4.756	68	0.002	5
140	Sake yeast	5.27	45.32	0.67	5.11	0.38	0.68	0.9	54.41	112.71	4.732	68	0.002	5
141	Sake yeast	6.8	46.31	0.65	5	0.36	0.8	1.19	51.36	122.39	4.746	68	0.004	5
142	Sake yeast	4.45	31.99	0.22	8.25	1.28	0.79	1.18	29.2	218.95	4.807	68	0.003	5
143	Sake yeast	4.16	46.74	0.61	9.56	1.18	1.48	2.34	41.36	164.22	4.737	68	0.023	5
145	Sake yeast	1.8	20.51	0.29	3.64	0.29	0.61	0.88	25.82	74.98	4.839	59	0.013	5
146	Sake yeast	25.27	33.35	0.38	4.25	0.43	1.01	2.45	38.31	105.4	4.807	59	0.016	5
148	Sake yeast	5.2	36.5	0.23	5.55	0.49	0.78	1.69	18.32	120.48	4.902	68	0.002	5
149	Sake yeast	4.01	48.5	0.67	5.6	0.6	0.97	1.23	53.09	117.49	4.867	68	0	5
151	Ale yeast	4.46	28.26	0.4	3.88	0.55	0.94	1.58	62.98	161.94	4.789	59	0.008	5
152	Natural isolate (associated with human activity)	4.39	26.25	0.38	3.77	0.5	0.94	1.49	57.59	152.5	4.79	59	0.004	5
153	Natural isolate (associated with human activity)	2.02	10.9	0.15	1.33	0.25	0.92	0.82	21.69	58.72	4.865	68	0.003	5
154	Natural isolate (associated with human activity)	6.27	28.08	0.34	3.34	0.44	0.9	1.74	55.21	136.04	4.957	68	0.003	5
155	Natural isolate (associated with human activity)	4.02	30.06	0.31	3.76	0.53	1.08	1.31	41.17	131.66	5.013	59	0.006	5
156	Unknown	6.62	18.06	0.09	0.98	0.38	0.39	0.69	15.53	74.97	4.825	68	0.004	5
157	Unknown	6.97	15.52	0.07	0.8	0.41	0.37	0.56	13.82	66.25	4.853	68	0.004	5
158	Spirits	4.26	37.65	0.4	3.54	0.16	0.41	0.52	62.01	134.5	5	84	0.002	6
159	Sake yeast	8.48	50.69	0.85	7.21	0.53	0.95	1.44	54.97	119.38	4.873	68	0.004	5
160	Sake yeast	6.5	25.95	0.35	3.34	0.41	0.67	1.42	47.43	125.3	4.984	68	0.002	5
161	Ale yeast	4.04	29.33	0.31	3.66	0.69	0.78	1.56	43.69	138.98	4.831	59	0.016	5
162	Wine	4.61	29.46	0.31	3.6	0.58	0.74	1.8	40.21	123.18	4.827	68	0.002	5
163	Ale yeast	3.94	50.75	0.75	7.47	0.29	0.41	0.9	52.82	160.99	4.865	68	0.005	5
164	Wine	4.07	28.61	0.26	3.04	0.44	0.78	1.93	43.1	154.17	4.913	68	0.003	5
166	Wine	4.27	31.8	0.36	4.18	0.45	0.82	2.08	47.98	151.6	4.824	59	0.009	5
167	Ale yeast	4.4	26.49	0.24	2.8	0.32	0.47	1.36	38.3	128.92	4.784	68	0.002	5
168	Ale yeast	5.41	33.71	0.37	4.58	0.6	0.82	2.08	48.16	180.21	4.79	68	0.003	5
169	Ale yeast	4.14	22.53	0.16	1.81	0.51	0.82	0.81	30.77	100.94	4.594	68	0.047	5
170	Ale yeast	5.85	30.65	0.31	3.6	0.55	0.88	2.22	41.9	139.32	5.005	68	0.003	6
171	Ale yeast	2.9	27.56	0.43	3.19	0.22	0.51	1.04	62.54	122.89	4.728	68	0.024	5
173	Ale yeast	2.16	19.91	0.21	1.6	0.18	0.62	0.58	27.77	65.68	4.497	68	0.084	5
178	Beer	11.59	36.36	0.25	3.29	0.2	0.79	1.09	37.34	126.64	4.959	84	0.031	6
182	Wine	6.34	28.82	0.29	3.39	0.41	0.58	1.54	49.52	157.37	4.979	68	0.009	6
183	Lager	6.71	35.39	0.43	4.2	0.36	0.55	2.24	49.25	146.71	4.966	84	0.001	6
184	Beer	5.81	27.93	0.32	2.96	0.57	1.54	3.47	48.41	119.59	4.924	84	0.002	6
185	Wine	6.97	27.93	0.4	2.71	0.39	0.72	1.63	72.8	121.13	4.988	68	0.003	6
186	Beer	2.92	50.95	0.35	8.61	0.33	1.08	2.16	44.59	269.12	4.929	84	0.002	6
187	Ale yeast	3.51	23.99	0.24	2.22	0.34	0.69	1.31	36.08	101.35	4.984	68	0.009	6
188	Lager	5.87	46.32	0.23	4.28	0.21	1.61	2.77	29.93	123.71	4.929	84	0.003	6
189	Alcoholic beverage	8.3	31.75	0.2	3.66	0.28	1.22	2.6	43.62	204.61	4.896	84	0.048	6
191	Ale yeast	2.06	39.04	0.64	3.92	0.34	0.76	1.36	90.83	136.17	5.043	84	0.011	6
192	Ale yeast	12.76	30.32	0.12	2.13	0.25	1	2.21	20.77	97.04	4.962	84	0.003	6
194	Ale yeast	7.74	26.94	0.37	3.61	0.47	0.73	1.04	60.86	140.48	4.841	84	0.038	6
196	Ale yeast	3.18	41.93	0.31	3.47	0.25	0.77	0.71	32.9	103.21	4.99	84	0.003	6
197	Wine	4.93	34.61	0.33	3.48	0.52	1.65	3.65	45.75	134.47	5.056	68	0.004	6
198	Wine	5.55	37.68	0.46	4.29	0.38	1.22	2.56	54.12	144.44	5.029	68	0.003	6
199	Beer	4.85	36.55	0.29	2.85	0.7	1.45	3.3	43.18	121.65	5.086	84	0.004	6
200	Ale yeast	4.77	26.64	0.36	2.59	0.44	0.91	2.29	64.98	123.11	4.983	68	0.003	6
201	Ale yeast	2.9	27.96	0.29	2.45	0.49	1.45	4.55	56.48	131.35	5.08	68	0.021	6
204	Ale yeast	4.74	32.35	0.33	3.37	0.36	0.89	1.84	47.36	136.76	5.727	84	0.005	6
205	Ale yeast	3.81	36.64	0.43	3.97	0.56	1.07	2.49	45.77	125.28	5.134	84	0.003	6
206	Ale yeast	6.24	31.8	0.29	2.67	0.63	0.74	1.44	49.85	135.88	5.238	84	0.008	6
209	Natural isolate	5.79	27.36	0.32	4	0.54	1.37	3.02	48.24	162.35	5.056	68	0.006	6
210	Alcoholic beverage	2.36	17.83	0.21	1.89	0.37	0.69	1.16	25.37	69.8	4.996	68	0.004	6
211	Wine	4.15	31.29	0.2	3.28	0.36	0.84	1.85	22.94	99.56	5.001	68	0.003	6
212	Beer	7.72	28.87	0.2	6.32	0.41	1.05	2.86	33.36	232.78	5.191	84	0.005	6
213	Beer	6.58	23.46	0.08	1.27	0.45	0.45	0.95	18.73	101.3	5.174	84	0.008	6
214	Beer	6.74	26.08	0.18	1.85	0.58	0.83	1.67	37.38	105.81	5.298	84	0.011	6
215	Beer	15.49	33.17	0.27	2.93	0.77	1.33	3.33	44.59	137.17	5.13	84	0.004	6
217	Lager	3.49	26.88	0.38	4.8	0.39	1.03	1.66	37.56	126.5	5.058	68	0.005	6
218	Ale yeast	3.39	21.15	0.1	1.65	0.28	0.99	0.7	24.12	86.88	5.089	84	0.012	6
219	Natural isolate (associated with human activity)	5.87	22.46	0.23	2.29	0.46	0.81	1.69	51.89	126.37	4.958	68	0.005	6
220	Natural isolate (associated with human activity)	5.45	34.42	0.4	3.05	0.36	0.95	1.68	59.57	125.46	5.075	84	0.004	6
221	Natural isolate (associated with human activity)	5.53	28.03	0.29	3.08	0.44	1.11	2.9	44.65	140.79	4.948	68	0.008	6
222	Natural isolate (associated with human activity)	21.43	17.28	0.25	2.51	0.73	0.68	2.23	44.08	137.89	5.061	84	0.003	6
223	Natural isolate (associated with human activity)	5.07	27.44	0.13	2.1	0.54	0.53	1.17	17.08	91.13	5.116	84	0.004	6
224	Natural isolate (associated with human activity)	4.81	22.44	0.19	2.05	0.47	1	1.91	38.26	117.29	5.192	68	0.007	6
225	Natural isolate (associated with human activity)	4.93	28.32	0.3	2.82	0.24	0.62	1.1	63.34	127.59	4.94	84	0.002	6
227	Natural isolate (associated with human activity)	4.99	26.04	0.29	3.49	0.56	1.2	2.45	39.43	121.93	4.993	68	0.003	6
228	Natural isolate (associated with human activity)	4.77	26.81	0.37	2.75	0.52	2.28	3.21	55.32	114.19	5.167	68	0.01	6
229	Natural isolate (associated with human activity)	1.75	17.29	0.2	2.22	0.43	0.83	1.13	32.82	112.6	5.105	68	0.005	6
230	Natural isolate (associated with human activity)	4.75	22.05	0.23	2.09	0.45	1.06	3.25	54.19	120	4.958	68	0.003	6
231	Natural isolate (associated with human activity)	7.13	24.92	0.24	1.84	0.29	0.84	1.49	56.61	135.41	4.963	84	0.003	6
232	Natural isolate (associated with human activity)	3.72	29.28	0.43	4.09	0.46	0.86	2.05	71.29	178.36	4.973	68	0.004	6
233	Natural isolate (associated with human activity)	5.05	19.34	0.1	1.36	0.68	0.67	1.07	23.84	96.6	4.955	67	0.008	7
234	Natural isolate (associated with human activity)	5.39	26	0.27	2.43	0.37	0.84	1.7	52.39	125.28	5.138	67	0.003	7
235	Natural isolate (associated with human activity)	6.87	29.89	0.31	2.53	0.39	0.74	1.64	54.57	121.15	5.261	67	0.003	7
236	Natural isolate (associated with human activity)	4.43	27.54	0.26	3.25	0.63	1.03	1.78	47.02	143.76	5.15	67	0.003	7
237	Natural isolate (associated with human activity)	6.24	32.91	0.3	3.45	0.37	0.66	1.35	40.96	124.18	5.144	67	0.006	7
238	Natural isolate (associated with human activity)	5.47	30.9	0.38	2.95	0.5	0.93	1.93	56.6	112.64	5.05	67	0.002	7
239	Bioethanol	4.24	30	0.31	2.86	0.48	0.58	0.85	43.04	112.23	5.042	67	0.004	7
240	Bioethanol	4.14	28.48	0.26	2.77	0.45	0.59	0.76	40.83	117.35	5.043	67	0.003	7
241	Natural isolate	4.94	22.34	0.32	1.98	0.4	0.61	1.21	74.42	114.65	5.187	67	0.009	7
242	Natural isolate	4.9	29.27	0.37	3.61	0.46	0.88	1.95	57.55	135.66	5.275	67	0.003	7
243	Natural isolate (associated with human activity)	3.88	28.51	0.33	3.82	0.43	0.81	1.32	49.36	138.08	5.03	67	0	7
244	Natural isolate	4.78	28.8	0.3	2.71	0.4	0.4	0.47	50.61	102.24	4.948	67	0.002	7
245	Natural isolate (associated with human activity)	4.98	27.97	0.26	2.67	0.42	0.74	1.57	47.29	117.15	5.037	67	0.003	7
246	Natural isolate	5.66	26.45	0.21	2.24	0.6	0.7	1.38	43.11	118.26	5.102	67	0.007	7
247	Natural isolate	8.44	24.54	0.21	1.69	0.34	0.74	1.74	44.17	99.14	5.066	67	0.004	7
248	Natural isolate	6.38	27.44	0.29	2.55	0.61	1.12	2.17	48.63	104.2	4.866	67	0.005	7
249	Natural isolate (associated with human activity)	6.72	27.74	0.29	2.57	0.59	1.12	2.23	49.17	102.59	4.949	67	0.004	7
250	Natural isolate	4.42	27.91	0.28	2.73	0.52	0.69	0.95	0	124.17	5.064	67	0.005	7
251	Natural isolate	10.95	14.12	0.12	1.19	0.3	0.39	1.16	46.63	125.01	4.83	89	0.028	7
252	Natural isolate (associated with human activity)	6.04	18.61	0.17	1.93	0.36	0.85	1.53	51.74	185.05	5.099	89	0.004	7
253	Natural isolate (associated with human activity)	4.86	30.29	0.4	4.78	0.52	1.3	1.65	54.41	184.46	4.924	67	0.005	7
254	Natural isolate (associated with human activity)	5.48	27.63	0.24	2.59	0.33	0.53	0.94	36.25	98.59	4.912	67	0.003	7
255	Ale yeast	16.61	26.45	0.11	1.68	0.88	0.93	1.38	22.91	103.37	4.603	89	0.056	7
256	Natural isolate	6.41	36.51	0.33	3.56	0.77	0.77	1.5	54.89	154.45	4.978	67	0	7
257	Natural isolate	6.98	29.75	0.41	2.85	0.41	1.23	2.2	70.6	125.13	4.994	67	0	7
258	Natural isolate	6.96	38.01	0.35	3.82	0.98	0.87	1.68	62.83	178.64	4.981	67	0	7
259	Natural isolate	36.55	25.51	0.43	4.23	1.04	0.96	3.13	70.35	197.74	5.026	67	0	7
260	Unknown	5.32	39.01	0.36	3.89	0.48	0.7	1.14	0	153.3	4.972	67	0	7
261	Natural isolate (associated with human activity)	6.17	27.87	0.13	1.87	0.55	0.46	1.03	25.56	97.49	4.986	67	0	7
262	Natural isolate	14.34	32.42	0.4	3.56	0.45	1.28	2.65	61.22	136.77	5.05	67	0	7
263	Wine	8.71	41.7	0.51	4.38	0.43	1.23	2.8	78.67	168.41	4.975	67	0.004	7
264	Wine	6.32	36.93	0.31	3.5	0.49	0.95	2.86	54.81	152.28	4.989	67	0.005	7
265	Wine	10.9	31.2	0.34	2.88	0.41	1.12	3.1	56.77	129.96	5.055	67	0.005	7
267	Natural isolate	8.66	29.23	0.31	3.63	0.33	0.54	1.29	43.94	152.51	5.085	67	0.004	7
268	Natural isolate	6.23	29.44	0.37	3.31	0.34	1.2	2.01	59.51	152.59	5.042	67	0.004	7
269	Natural isolate	6.03	29.67	0.46	3.3	0.29	0.87	1.57	68.14	153.95	5.023	67	0.005	7
270	Clinical isolate	9.14	22.94	0.1	1.06	0.25	0.4	1.15	28.14	82.66	4.903	89	0.029	7
271	Natural isolate	13.99	23.58	0.32	2.88	0.4	1.04	2.36	58.75	145.05	5.101	67	0.004	7
272	Natural isolate (associated with human activity)	5.13	30.51	0.27	2.98	0.42	0.83	2.28	46.64	131.72	6.121	67	0.005	7
273	Wine	9.87	28.29	0.31	2.7	0.4	1.03	2.56	53.41	123.66	5.012	67	0.006	7
274	Wine	3.75	33.03	0.29	3.1	0.38	1.26	2.15	0	129.88	5.044	67	0.004	7
275	Wine	11	29.05	0.38	3.24	0.35	0.85	2.37	0	135.1	5.105	67	0.004	7
276	Wine	10.03	42.86	0.53	4	0.5	0.63	1.79	60.15	144.89	4.98	67	0.009	7
277	Wine	3.89	28	0.26	2.91	0.42	1	1.64	42.96	110.36	5.046	67	0.004	7
278	Wine	3.94	36.23	0.13	2.66	0.6	0.46	1.36	19.86	105.75	5.109	67	0.003	7
279	Wine	3.54	31.61	0.45	6.1	0.5	0.95	1.38	0	229.67	5.077	67	0.004	7
280	Baker's yeast	7.92	31.76	0.26	4.11	0.58	0.83	1.99	55.2	174.5	5.057	67	0.003	7
281	Natural isolate	8.76	31.25	0.39	4.4	0.41	1.11	2.33	48.75	131.35	5.119	67	0.006	7
282	Natural isolate	4.48	24.99	0.32	3.05	0.56	1.03	1.48	72.03	157.86	5.06	67	0.005	7
283	Natural isolate (associated with human activity)	5.78	25.56	0.13	2.27	0.46	0.94	2.32	26.35	106.86	5.088	67	0.004	7
284	Natural isolate (associated with human activity)	8.15	48.25	0.2	3.2	0.45	0.7	2.36	19.93	93.1	5.085	67	0.002	7
285	Beer	6.39	45.16	0.27	4.25	0.15	0.81	0.97	0	166.64	5.115	89	0.008	7
286	Beer	7.91	37.89	0.21	4.18	0.22	0.82	0.95	0	148.56	5.03	89	0.026	7
287	Beer	6.79	20.7	0.17	2.22	0.34	0.68	1.67	0	235.22	4.965	67	0.005	7
288	Beer	6.88	36.28	0.21	3.45	0.15	0.82	1.02	34.27	131.47	5.036	89	0.004	7
289	Beer	6.47	29.69	0.25	3.12	0.31	0.64	1.46	43.32	130.49	5.045	67	0.003	7
290	Beer	4.99	29.07	0.24	4.59	0.14	0.53	0.94	51.35	222.87	5.118	89	0.032	7
291	Wine	5.05	27.78	0.27	3.68	0.73	0.74	1.39	43.16	138.16	5.087	65	0.004	8
292	Natural isolate (associated with human activity)	5.78	21.28	0.23	2.59	0.73	1.09	2.45	56.33	148.79	5.126	65	0.003	8
293	Natural isolate (associated with human activity)	4.72	24.01	0.09	1.01	1.01	0.46	0.84	24.86	103.06	4.767	71	0.06	8
294	Natural isolate (associated with human activity)	4.83	22.5	0.26	3.13	0.31	0.94	1.92	63.11	177.22	5.43	71	0.006	8
295	Natural isolate (associated with human activity)	5.06	35.3	0.46	4.47	0.41	0.79	1.85	60.94	171.4	5.208	71	0.004	8
296	Natural isolate (associated with human activity)	6.46	27.62	0.36	3.92	0.65	1	2.22	52.09	139.17	5.132	65	0.004	8
297	Natural isolate (associated with human activity)	6.21	35.67	0.44	4.95	0.54	0.85	1.59	56.1	167.33	5.116	65	0.004	8
298	Natural isolate (associated with human activity)	8.99	22.48	0.23	2.85	0.43	0.73	1.97	61.89	227.26	5.065	65	0.005	8
299	Natural isolate (associated with human activity)	7.68	25.21	0.26	2.67	0.28	0.71	2.12	51.33	167.02	5.469	71	0.006	8
300	Natural isolate (associated with human activity)	7.22	32.04	0.37	4.19	0.38	0.69	1.13	54.62	166.67	5.174	65	0.005	8
301	Natural isolate (associated with human activity)	6.75	31.22	0.37	4.18	0.52	0.87	2	47.48	144.96	5.142	65	0.002	8
302	Natural isolate (associated with human activity)	5.89	26.47	0.28	3.05	0.51	0.85	1.89	0	146.52	5.153	65	0.004	8
303	Natural isolate (associated with human activity)	6.72	35.06	0.51	4.96	0.39	1.17	1.78	60.52	149.05	5.247	65	0.004	8
304	Natural isolate (associated with human activity)	6.43	26.65	0.42	3.55	0.74	0.96	2.19	64.95	141.19	5.16	65	0.001	8
305	Baker's yeast	14.33	30.25	0.33	3.42	0.57	0.76	2.08	57.32	163.59	5.242	71	0.004	8
306	Probiotic yeast	4.67	6.58	0.05	0.27	0.63	1.09	2.28	56.39	112.68	5.123	65	0.002	8
307	Natural isolate (associated with human activity)	5.82	26.32	0.35	4.31	0.72	1.06	2.72	69.47	196.93	5.196	65	0.004	8
308	Natural isolate (associated with human activity)	4.96	24.57	0.35	4.08	0.62	0.94	2.32	63.66	180.32	5.109	65	0.004	8
309	Natural isolate (associated with human activity)	8.63	28.93	0.39	3.71	0.62	0.89	1.63	55.15	148.76	5.197	65	0.005	8
310	Natural isolate (associated with human activity)	5.25	27.35	0.36	4.05	0.42	0.94	2.63	65.04	190.09	5.219	71	0.004	8
311	Natural isolate (associated with human activity)	4.65	30.54	0.14	2.14	0.33	0.37	0.95	23.78	102.59	5.135	71	0.004	8
312	Natural isolate (associated with human activity)	6.39	27.89	0.27	3.01	0.69	1.07	2.51	43.19	116.83	5.232	65	0.005	8
313	Natural isolate (associated with human activity)	5.91	26.36	0.24	2.73	0.59	0.97	2.07	41.21	117.34	5.196	65	0.004	8
314	Natural isolate (associated with human activity)	7.83	28.23	0.31	2.89	0.53	1.13	2.88	51.54	134.31	5.253	71	0.006	8
315	Natural isolate (associated with human activity)	5.92	25.05	0.15	1.92	0.32	0.6	1.81	29.59	115.87	5.176	71	0.005	8
316	Natural isolate (associated with human activity)	7.88	23.48	0.2	2.45	0.63	0.86	1.81	36.28	130.04	5.149	71	0.006	8
317	Natural isolate	18.22	45.53	0.66	6.25	0.68	0.69	2.23	66.54	170.92	5.289	71	0.005	8
318	Natural isolate (associated with human activity)	3.66	26.74	0.2	2.17	0.45	0.74	1.95	36.58	127.8	5.072	71	0.003	8
319	Natural isolate (associated with human activity)	13.78	20.46	0.18	2.4	0.19	0.32	1.18	45.32	174.18	5.183	71	0.004	8
320	Natural isolate (associated with human activity)	4.5	31	0.29	2.36	0.3	0.83	2.36	53.17	123.12	5.196	71	0.003	8
321	Natural isolate (associated with human activity)	5.12	20.05	0.14	1.42	0.42	0.67	1.78	36.91	117.3	5.082	71	0.003	8
322	Wine	3.53	35.57	0.32	3.46	0.41	0.76	2.25	51.09	153.82	5.209	71	0.003	8
323	Natural isolate (associated with human activity)	5.04	35.34	0.41	3.13	0.36	0.53	1.11	57.16	129.25	5.156	65	0.002	8
324	Natural isolate (associated with human activity)	9.49	36.13	0.52	3.75	0.41	0.55	1.28	60.82	134.38	5.174	65	0.004	8
325	Natural isolate (associated with human activity)	9.45	20.7	0.12	2.34	0.46	0.39	1.91	44.18	170.82	5.1	65	0.005	8
326	Natural isolate (associated with human activity)	4.08	37.31	0.42	3.83	0.57	0.54	1.06	63.75	171.34	5.17	71	0.003	8
327	Natural isolate (associated with human activity)	5.55	36.66	0.36	3.56	0.62	0.75	1.37	56.45	154.43	5.15	65	0.005	8
328	Natural isolate (associated with human activity)	3.83	39.41	0.37	3.61	0.47	0.6	1.17	59.03	163.83	5.14	71	0.003	8
329	Natural isolate (associated with human activity)	5.03	41.47	0.48	4.79	0.7	0.65	1.51	74.91	201.71	5.159	71	0.005	8
330	Natural isolate	2.67	6.36	0.04	0.23	0.5	1.09	2.75	66.93	124.67	5.217	71	0.004	8
331	Natural isolate (associated with human activity)	5.32	31.11	0.29	2.91	0.4	0.92	2.16	49.78	131.98	5.181	71	0.004	8
332	Natural isolate (associated with human activity)	12.36	47.25	1.05	6.47	0.35	0.83	2.87	92.28	185.47	5.262	71	0.001	8
333	Natural isolate (associated with human activity)	4.69	34.59	0.52	4.06	0.34	0.93	1.61	65.44	157.01	5.163	71	0.003	8
334	Natural isolate (associated with human activity)	4.06	31.72	0.43	3.99	0.37	0.87	1.8	67.74	158.5	5.099	71	0.002	8
335	Natural isolate (associated with human activity)	5.89	29	0.37	3.26	0.59	0.98	2.1	66.63	158.36	5.166	65	0.005	8
337	Natural isolate	2.79	6.19	0	0.2	0.49	1.05	2.81	68.45	125.55	5.238	71	0.005	8
338	Natural isolate	4.86	25.04	0.34	3.97	0.52	0.89	2.77	62.91	198.59	5.129	65	0.004	8
339	Natural isolate	6.72	30.53	0.52	3.74	0.65	0.9	2.7	71.07	130.29	5.189	65	0.004	8
340	Natural isolate	42.71	29.65	0.52	4.27	1.14	0.88	2.56	62.6	158.76	5.215	65	0.005	8
341	Natural isolate	5.67	33.01	0.32	3.14	0.42	0.97	2.19	51.74	137.96	5.177	71	0.003	8
342	Natural isolate (associated with human activity)	12.62	47.9	1.06	6.68	0.37	0.85	2.86	97.57	202.98	5.167	71	0.003	8
343	Natural isolate (associated with human activity)	5.83	31.14	0.45	4.27	0.38	0.6	1.13	74.39	159.08	5.047	67	0.001	9
344	Baker's yeast	5.15	36.07	0.51	4.26	0.36	0.98	1.75	66.15	160.68	5.212	71	0.002	8
345	Baker's yeast	6.01	43.48	0.51	4.98	0.55	0.5	0.87	44.26	138.61	5.174	65	0.003	8
346	Unknown	5.67	32.21	0.41	4.14	0.92	0.97	1.78	57.69	145.67	5.215	65	0.003	8
347	Unknown	5.32	35.25	0.48	4.73	0.75	0.99	2.04	59.78	152.03	5.203	65	0.005	8
348	Unknown	29.61	57.63	0.65	7.5	0.72	0.67	1.81	44.81	128.31	5.222	65	0.004	8
349	Natural isolate (associated with human activity)	4.91	36.74	0.25	3.1	0.44	0.4	0.74	39.64	125.57	5.161	85	0.012	9
350	Natural isolate (associated with human activity)	5.9	18.75	0.1	1.7	0.42	0.52	1.03	29.58	104.36	5.146	85	0.003	9
351	Natural isolate (associated with human activity)	5.97	23.74	0.14	2.6	0.55	0.72	1.52	25.49	115.82	5.209	85	0.013	9
352	Natural isolate (associated with human activity)	13.16	25.05	0.42	4	0.61	0.42	1.5	74.47	221.02	5.223	85	0	9
353	Natural isolate	27.92	26.4	0.51	5.11	1.15	0.57	1.89	73.38	228.96	5.079	67	0	9
355	Spirits	13.84	29.56	0.21	3.04	1.09	0.59	0.94	41.95	128.74	5.04	85	0.036	9
356	Natural isolate (associated with human activity)	3.93	29.89	0.21	3.31	0.79	0.83	0.83	36.1	136.29	5.331	85	0.003	9
357	Natural isolate (associated with human activity)	18.45	24.43	0.25	4.51	0.69	0.73	1.36	44.17	190.81	5.393	85	0.002	9
358	Natural isolate (associated with human activity)	12.51	32.55	0.27	4.75	0.87	0.75	1.87	39.97	151.57	5.153	67	0	9
359	Natural isolate (associated with human activity)	4.53	39.23	0.3	3.44	0.24	0.39	0.7	39.63	138.76	5.133	85	0.015	9
360	Spirits	4.45	38.49	0.25	3.14	0.22	0.38	0.57	40.53	154.53	5.127	85	0.008	9
361	Spirits	5.68	29.91	0.38	3.74	0.81	0.8	2.06	53.84	134.17	5.98	85	0.044	9
362	Bioethanol	5.34	29.85	0.24	2.27	0.3	0.44	0.93	40.48	118.13	5.133	67	0.001	9
363	Bioethanol	5.01	32.96	0.3	2.68	0.32	0.49	1.02	43.76	116.41	5.206	85	0.01	9
364	Natural isolate (associated with human activity)	5.99	27.77	0.34	3.78	0.51	0.53	1.52	61.06	212.1	5.087	67	0.001	9
365	wine	6.66	40.23	0.15	2.25	0.35	0.43	1.17	21.61	88.43	5.155	85	0.006	9
366	Spirits	20.48	52.79	0.52	4.45	0.31	0.48	2.01	52.07	132.48	5.251	85	0.002	9
367	Distillers yeast	38.65	34.65	0.35	3.21	0.86	0.52	2.22	52.56	124.87	5.407	85	0.003	9
368	Beer	5.71	38.69	0.44	4.64	0.49	0.67	1.82	53.2	132.88	5.194	67	0.001	9
371	Natural isolate (associated with human activity)	6.6	29.17	0.2	2.45	0.36	0.56	2.04	33.56	106.1	5.119	85	0.002	9
374	Bioethanol	6.77	43.82	0.38	4.28	0.32	0.64	1.39	43.89	132.53	5.141	85	0.003	9
375	Bioethanol	4.58	40.07	0.37	4.74	0.52	0.93	1.69	46.44	136.44	5.098	67	0	9
376	Natural isolate (associated with human activity)	20.11	23.31	0.3	2.89	0.81	0.59	2.05	55.75	164.42	5.078	67	0.003	9
377	Unknown	12.48	37.34	0.2	2.7	0.21	0.95	2.12	40.54	142.79	5.174	85	0.02	9
378	Unknown	28.33	32.47	0.29	3.1	0.38	0.47	1.51	54.23	188.32	5.103	67	0	9
380	Unknown	6.54	26.97	0.71	2.99	0.2	0.41	1.43	175.49	210.01	5.062	85	0.001	9
381	Natural isolate (associated with human activity)	6.4	28.87	0.15	1.68	0.33	0.4	0.97	34.36	118.38	5.103	85	0.001	9
382	Unknown	17.03	25.91	0.34	2.81	0.42	0.51	1.67	52.6	136.69	5.128	67	0	9
383	Spirits	3.67	24.89	0.35	3.5	0.36	1.03	1.86	70.66	213.79	5.104	67	0.002	9
384	Natural isolate (associated with human activity)	16.53	22.16	0.24	3.84	0.15	0.22	1.27	67.83	251.72	5.022	67	0.002	9
385	Natural isolate (associated with human activity)	5.33	22.4	0.17	1.4	0.42	0.61	2.53	42.35	112.37	5.155	85	0.01	9
386	Natural isolate (associated with human activity)	6	26.76	0.22	1.92	0.32	0.87	2.9	50.63	135.53	5.19	85	0.003	9
387	Wine	5.03	24.71	0.21	2.36	0.48	0.75	1.78	43.05	121.04	5.059	67	0.001	9
388	Natural isolate	6.45	28.27	0.22	2.34	0.4	0.94	2.89	47.28	125.39	5.075	85	0.006	9
389	Natural isolate	5.49	33.52	0.43	3.65	0.38	1.43	2.93	69.95	164.08	5.088	85	0.001	9
390	Clinical isolate	5.09	24.08	0.22	1.8	0.36	0.55	1.43	65.24	170.44	5.097	85	0.002	9
391	Clinical isolate	8.71	19.83	0.11	0.9	0.3	0.63	2.09	51.47	138.54	5.178	85	0.005	9
392	Clinical isolate	7.07	24.36	0.15	1.93	0.43	0.88	2.64	43.02	143.67	5.084	85	0.003	9
393	Clinical isolate	6.37	24.89	0.22	2.26	0.4	1.05	3.33	44.85	125.31	5.105	85	0.003	9
394	Clinical isolate	5.68	22.82	0.16	1.55	0.28	0.68	2.38	40.96	118.26	5.074	85	0.003	9
395	Natural isolate	4.71	32.58	0.2	3.69	0.47	0.54	1.39	36.15	147.64	5.185	85	0.043	9
396	Ragi yeast	5.7	36.63	0.27	2.28	0.3	0.5	1.57	42.03	107.98	5.155	85	0.003	9
397	Sake yeast	6.24	28.18	0.23	2.35	0.42	0.82	2.58	37.84	103.15	5.133	85	0.004	9
398	Natural isolate	7.34	37.43	0.25	2.51	0.28	0.46	1.43	42.14	113.98	5.14	85	0.003	9
399	Natural isolate	7.65	22.51	0.14	1.74	0.39	0.54	1.46	32.3	151.14	5.092	85	0.003	9
400	Natural isolate	5.5	22.41	0.16	2.17	0.62	0.65	1.68	32.52	140.73	5.062	67	0	9
401	Natural isolate (associated with human activity)	5.7	28.08	0.28	2.17	0.38	1.49	3.77	74.68	148.28	5.191	85	0.014	9
402	Baker's yeast	6.79	25.4	0.22	2.18	0.8	0.62	2.01	58.73	147.65	5.101	67	0	9
403	Baker's yeast	5.15	18.09	0.13	1.26	0.72	0.66	1.64	0	116.88	5.122	67	0.004	9
404	Baker's yeast	5.46	21.37	0.15	1.67	0.55	0.68	2.37	0	121.31	5.125	85	0.023	9
405	Natural isolate	6.48	20.79	0.14	1.33	0.45	0.59	1.95	37.7	112.1	5.785	85	0.005	9
406	Natural isolate	6.57	33.14	0.27	2.95	0.44	0.46	0.98	0	118.16	5.113	67	0.001	9
407	Natural isolate	4.12	31.5	0.28	2.81	0.47	0.55	0.76	37.86	96.95	5.036	64	0.003	10
408	Natural isolate (associated with human activity)	5.06	27	0.31	3.4	0.51	0.51	1.38	47.91	146.48	5.001	64	0.004	10
409	Natural isolate (associated with human activity)	3.1	22.8	0.2	2.08	0.59	0.67	1.31	53.99	145.42	5.018	64	0.004	10
410	Natural isolate (associated with human activity)	4.92	26.73	0.3	4.57	0.37	0.83	2.32	63.31	238.31	5.028	64	0.006	10
411	Natural isolate (associated with human activity)	4.97	23.07	0.28	4.53	0.73	0.93	2.51	53.05	205.27	5.092	64	0.005	10
412	Unknown	4.77	23.37	0.3	4.43	0.64	0.9	2.39	51.65	194.8	5.057	64	0.004	10
413	Natural isolate (associated with human activity)	4.1	29.4	0.16	2.92	1.04	1.06	1.76	28.82	105.4	5.062	64	0.007	10
414	Natural isolate (associated with human activity)	4.68	32.33	0.29	2.68	0.34	0.58	1.06	36.67	93.88	4.987	64	0.003	10
415	Sake yeast	4.71	32.14	0.29	2.86	0.51	0.53	0.79	36.23	97.93	5.112	64	0.006	10
416	Natural isolate (associated with human activity)	5.15	25.43	0.3	2.79	0.5	0.85	2.63	57.03	149.72	5.18	64	0.007	10
417	Unknown	35.54	33.68	0.33	3.37	0.98	0.82	2.52	48.27	135.9	5.089	64	0.008	10
418	Unknown	29.64	36.38	0.33	3.31	0.72	1.12	3.33	46.83	129.54	5.053	64	0.004	10
419	Unknown	22.67	32.76	0.23	2.74	0.63	0.84	2.33	33.87	105.81	5.082	64	0.019	10
420	Bioethanol	3.84	29.37	0.22	2.28	0.38	0.54	1.19	39.14	113.07	5.017	64	0.022	10
421	Bioethanol	7.54	32.29	0.26	2.31	0.42	0.54	0.96	46.48	111.89	5.07	64	0.055	10
422	Unknown	5.74	33.7	0.32	4.48	0.49	0.57	1.11	41.78	156.08	5.043	64	0.01	10
423	Natural isolate (associated with human activity)	13.56	34.18	0.31	3.64	0.71	1.07	3	41	132.76	5.038	64	0.029	10
426	Unknown	11.06	20.73	0.16	1.9	0.63	0.61	2.21	43.54	176.43	5.186	64.3	0.031	10
427	Wine	4.88	34.23	0.25	2.37	0.49	1.13	2.68	46.52	112.8	5.133	64	0.012	10
429	Baker's yeast	4	32.09	0.39	3.48	0.48	0.57	1.26	69.41	190.26	4.919	64	0.045	10
430	Natural isolate	5.12	33.78	0.31	3.29	0.54	0.7	1.85	63.03	191.03	4.956	64	0.048	10
431	Natural isolate	3.37	23.98	0.18	1.91	0.47	0.66	1.48	46.22	156.41	4.958	64	0.01	10
432	Natural isolate	5.85	21.44	0.12	1.6	0.68	0.61	1.23	30.94	116.75	4.862	64	0.043	10
433	Natural isolate	3.83	32.77	0.52	4.68	0.4	1.05	2.38	85.82	198.8	5.054	64	0.005	10
434	Natural isolate	22.58	19.81	0.28	2.44	0.55	0.6	2.48	72.22	218.91	5.053	64	0.009	10
435	Bioethanol	4.04	29.89	0.23	2.67	0.3	0.47	1.26	51.29	143.51	4.996	64	0.005	10
437	Bioethanol	5.37	27.14	0.26	2.73	0.35	0.86	2.08	47.98	134.48	4.894	64	0.005	10
439	Wine	4.66	31.58	0.27	2.63	0.35	0.71	2.19	51.3	133.08	5.117	64	0.004	10
440	Wine	4.37	34.43	0.36	4.19	0.47	0.7	2.42	48.12	162.24	5.046	64	0.006	10
441	Wine	6.69	37.99	0.34	3.21	0.26	0.83	2.45	47.41	120.26	5.123	64	0.006	10
442	Wine	4.29	43.27	0.45	4.37	0.43	1.06	2.48	59.99	157.49	5.118	64	0.004	10
443	Wine	4.34	36.59	0.34	4.04	0.54	0.89	2.76	49.16	168.7	5.103	64	0.006	10
444	Wine	4.57	42.3	0.51	4.37	0.51	0.65	1.69	71.44	180.45	5.038	64	0.006	10
445	Wine	5.05	37.83	0.34	3.78	0.43	0.84	1.96	48.93	135.52	5.05	64	0.005	10
447	Wine	5.29	36.44	0.34	3.47	0.38	1.05	2.36	56.66	135.48	5.021	64	0.004	10
448	Anchor NT112	8.85	48.63	0.5	4.08	0.31	0.91	2.97	50.94	121.03	5.032	64	0.004	10
449	Wine	5.54	33.89	0.42	4.86	0.34	0.82	1.72	68.25	213.44	5.049	64	0.005	10
450	Wine	5.13	18.65	0.13	1.36	0.39	1.14	3.29	43.52	134.5	5.051	64	0.032	10
451	Wine	5.95	22.77	0.18	2.15	0.42	0.98	2.3	36.89	101.15	4.96	64	0.006	10
452	Wine	5.29	29.19	0.34	3.2	0.36	0.62	1.98	55.69	139.05	4.983	64	0.006	10
453	Wine	31.65	30.19	0.27	4.07	0.44	0.66	2.5	49.26	163.47	4.985	64	0.047	10
454	Wine	9.47	37.75	0.33	3.29	0.44	0.76	2.54	52.08	144.32	4.99	64	0.019	10
455	Wine	7.82	34.64	0.28	3.11	0.75	0.54	1.52	47.34	175.94	4.783	64	0.084	10
456	Wine	5.66	29.08	0.29	3.15	0.42	1.13	3.03	47.32	140.59	5.059	64	0.009	10
457	Wine	6.16	29.25	0.3	2.78	0.34	0.73	1.95	52.26	147.49	4.949	64	0.006	10
458	Wine	7.71	32.65	0.38	4.32	0.31	0.84	2.79	60.54	169.3	5.011	64	0.004	10
459	Wine	5.27	37.45	0.59	6.13	0.34	0.67	1.4	64.65	179.38	4.981	64	0.004	10
460	Wine	36.13	25.25	0.27	2.43	0.84	0.62	2.63	55.14	134.71	5.039	64	0.011	10
461	Wine	6.14	28.27	0.29	3.09	0.31	0.86	2.7	60.19	160.4	4.929	64	0.005	10
462	Wine	5.49	28.53	0.29	2.61	0.34	0.5	1.63	66.38	168.32	4.991	64	0.008	10
463	Wine	6.17	26.46	0.22	2.12	0.36	0.79	2.48	47.58	129.81	5.017	64	0.005	10
464	Wine	7.1	28.41	0.45	3.22	0.27	0.91	2.81	90.75	173.4	4.993	64	0.022	10
465	Wine	5.48	28.03	0.35	3.83	0.44	0.41	0.71	64.5	172.98	5.053	63	0.003	11
466	Wine	4.21	30.25	0.39	3.76	0.49	0.41	0.72	56.42	146.92	5.057	63	0.004	11
467	Bioethanol	7.27	30.43	0.17	1.92	0.39	0.4	0.24	33.28	89.95	5.011	70	0.006	11
468	Bioethanol	5.14	34.36	0.2	2.66	0.4	0.41	0.23	33.24	105.82	5.04	70	0.005	11
469	Bioethanol	4.07	32.07	0.19	2.28	0.32	0.51	0.85	35.53	113.3	5.07	87	0.005	11
470	Bioethanol	4.8	34.77	0.21	2.47	0.33	0.52	0.8	34.53	107.25	5.222	87	0.006	11
473	Champagne	3.6	25.21	0.22	2.55	0.43	0.59	1.38	43.93	126.38	5.138	70	0.003	11
474	Wine	4.29	24.44	0.31	3.39	0.27	0.42	0.56	63.74	167.93	5.23	70	0.004	11
475	Wine	4.26	26.69	0.33	3.39	0.44	0.75	1.78	53.33	134.38	5.229	70	0.003	11
476	Wine	3.59	40.78	0.89	6.5	0.48	1.04	2.4	108.82	209.67	5.07	70	0.006	11
477	Wine	5.12	31.48	0.4	4.1	0.42	0.59	1.08	51.95	144.85	5.065	63	0.005	11
478	Wine	2.77	30.71	0.32	3.1	0.52	0.79	2.17	53.59	120.01	5.033	70	0.003	11
479	Wine	3.51	26.59	0.35	3.59	0.52	0.85	2.35	56.95	139.4	5.112	70	0.003	11
480	Wine	6.13	28.6	0.23	3.27	0.45	0.6	2.16	47.81	174.3	5.21	70	0.004	11
481	Wine	3.92	22.51	0.22	2.21	0.55	0.73	1.58	41.29	114.89	5.079	70	0.002	11
483	Wine	5.38	29.51	0.4	5.07	0.36	0.43	0.55	59.7	182.9	5.084	63	0.004	11
484	Wine	5.2	21.93	0.17	1.85	0.41	0.64	1.75	35.82	103.97	5.107	70	0.005	11
485	Wine	3.83	27.14	0.41	3.74	0.43	0.69	1.55	66.53	151.82	5.23	70	0.003	11
486	Wine	3.89	34.63	0.38	4.65	0.49	0.74	1.66	49.19	144.12	5.095	70	0.004	11
487	Wine	5.25	24.8	0.25	2.41	0.5	0.62	1.71	47.08	130.25	5.036	63	0.005	11
488	Wine	5.01	31.64	0.29	3.6	0.61	0.67	1.54	45.31	149.68	5.048	63	0.005	11
489	Wine	4.55	26.87	0.3	4.23	0.48	0.62	0.86	54.1	188.67	5.027	70	0.003	11
490	Wine	7.46	29.25	0.28	3.26	0.49	0.63	1.75	45.89	128.92	5.046	63	0.005	11
491	Bioethanol	4.4	24.03	0.24	3.48	0.71	0.67	1.23	41.74	120.89	5.093	63	0.004	11
494	Wine	5.16	39.42	0.6	5.48	0.35	0.65	1.72	63.09	160.14	5.079	63	0.004	11
495	Wine	4.74	27.68	0.31	2.49	0.41	0.53	1.41	55.3	116.25	5.056	63	0.003	11
497	Wine	4.05	36.56	0.39	3.53	0.35	0.61	1.55	52.31	128.48	5.058	63	0.004	11
506	Wine	4.28	34.52	0.51	4.26	0.38	0.68	1.65	70.32	147.49	5.004	63	0.004	11
ER	Bioethanol	11.59	31.81	0.4	3.64	0.57	0.42	0.65	50.58	129.96	5.136	45.8333	0.0102857	1
ER	Bioethanol	4.08	37.95	0.33	4.01	0.43	0.49	0.41	57.97	140.29	4.544	48	0.0235556	2
ER	Bioethanol	8.14	29.58	0.47	3.75	0.57	0.34	0.5	46.18	110.47	4.859	49.5	0.0065	3
ER	Bioethanol	7.95	35.69	0.48	4.05	0.58	0.29	0.27	49.73	129.66	4.998	56.75	0.008	4
ER	Bioethanol	4.19	27.37	0.26	3.8	0.74	1.01	1.78	39.81	152.16	4.801	67.75	0.033	5
ER	Bioethanol	4.98	28.35	0.31	2.69	0.36	0.33	0.54	39.06	107	4.82	68	0.00567442	6
ER	Bioethanol	3.25	24.65	0.22	2.16	0.37	0.28	0.33	34.67	99.42	5.087	67	0.004	7
ER	Bioethanol	4.69	27.6	0.22	2.26	0.43	0.53	0.68	40	117.89	5.17	65	0.0015	8
ER	Bioethanol	14.12	29.31	0.41	3.36	0.6	0.57	1.32	54.33	132.29	5.143	66.5	0.002	9
ER	Bioethanol	11.07	30.76	0.39	3.64	0.68	0.61	0.64	48.91	129.1	5.039	64.3	0.0116489	10
ER	Bioethanol	5.09	28.36	0.2	2.43	0.4	0.42	0.38	36.92	124.61	5.015	70	0.007	11

## Sheet: Summary
	Acetaldehyde (mg/l)	Ethyl acetate (mg/l)	Isobutyl acetate (mg/l)	Isoamyl acetate (mg/l)	Ethyl hexanoate (mg/l)	Ethyl octanoate (mg/l)	Ethyl decanoate (mg/l)	Isobutanol (mg/l)	Isoamyl alcohol (mg/l)	Total weightloss (g)	Fermtime (hours)	Endpoint speed (g / hour)
Min.	1.75	6.2	0	0.2	0.13	0.22	0.19	0	58.7	4.446	46	0
1st Qu.	4.42	25.98	0.22	2.5	0.35	0.61	1.188	39.48	118.6	4.953	65	0.003
Median	5.4	29.75	0.3	3.3	0.44	0.815	1.69	48.25	135.9	5.053	68	0.005
Mean	7.125	30.67	0.3234	3.387	0.4877	0.8384	1.742	48.76	141.2	5.02	70.54	0.009252
3rd Qu.	6.872	35.3	0.39	4.1	0.57	1	2.23	57.75	159.2	5.128	74	0.008
Max.	42.71	66.3	1.06	11.3	1.47	2.34	4.55	175.5	269.1	6.121	89	0.099
