# Supplementary material for: Polygenic Analysis in Absence of Major Effector ATF1 Unveils Novel Components in Yeast Flavor Ester Biosynthesis
Source: mBio. 2018 Aug 28;9(4):e01279-18. doi: 10.1128/mBio.01279-18 (PMC6113618; doi:10.1128/mBio.01279-18)
Supplement: DATA SET S2 [file mbo004184043sd2.xlsx]

## Sheet: atf1-deleted segregants
Seg no	Ethyl acetate (mg/l)	Isoamyl acetate (mg/l)	Isobutyl acetate (mg/l)	Ethyl hexanoate (mg/l)	Isobutanol (mg/l)	Isoamyl alcohol (mg/l)	D-glucose (g/l)	Glycerol (g/l)	Acetic acid (g/l)	Ethanol (g/l)	Fermtime (days)	Batch
1	4.95	0.08	0	0.12	31.43	124.78	0.331	6.022	1.705	44.094	5	1
2	5.85	0.15	0.03	0.35	118.01	178.92	0.567	4.426	0.715	44.733	7	1
3	5.81	0.29	0.04	0.21	53.74	174.51	0.333	3.157	0.731	45.979	7	1
4	4.39	0.17	0.04	0.22	50.81	135.63	0.428	3.13	0.803	46.135	5	1
5	6.62	0.39	0.05	0.48	59.85	200.42	0.384	5.222	1.191	44.322	5	1
6	4.13	0.22	0.03	0.32	55.3	169.2	0.39	3.02	0.575	46.203	7	1
7	7.05	0.17	0.02	0.28	44.24	112.86	0.412	4.027	0.98	44.883	4	1
8	10.27	0.25	0.04	0.35	72.01	122.24	0.449	3.328	0.925	46.174	5	1
9	4.67	0.18	0.03	0.15	51.23	122.68	0.418	4.849	1.232	44.645	5	1
11	9.39	0.28	0.03	0.49	38.53	178.32	0.377	3.302	0.84	45.321	5	1
12	4.87	0.24	0.04	0.25	73.25	143.03	0.521	3.371	0.857	44.859	5	1
13	4.39	0.29	0.03	0.28	64.12	160.73	0.327	3.288	0.86	46.052	5	1
14	6.45	0.15	0.02	0.33	62.43	148.18	0.111	4.662	1.138	45.066	5	1
15	9.8	0.35	0.05	0.27	50.58	117.76	0.46	3.97	0.843	45.216	7	1
16	9.35	0.21	0	0.24	25.98	128.13	0.354	3.265	0.968	45.758	4	1
17	7.27	0.27	0.04	0.23	85.05	160.16	0.378	3.387	0.764	45.634	7	1
18	4.25	0.19	0	0.13	66.77	162.21	0.18	4.243	1.002	44.672	5	1
19	12.92	0.25	0	0.26	29.86	151.38	0.393	3.326	0.972	45.572	4	1
20	9.32	0.34	0.05	0.2	65.95	128.47	0.351	3.571	0.964	45.28	4	1
21	8.75	0.35	0.05	0.28	70	205.32	0.333	4.182	1.01	44.787	4	1
22	3.86	0.18	0.03	0.18	33.43	131.83	0.363	4.078	0.923	44.91	4	1
23	7.81	0.31	0.03	0.17	45.28	168.97	0.373	3.818	1.098	45.107	4	1
24	4.52	0.13	0.03	0.16	57.24	153.26	0.504	3.952	0.905	44.703	4	1
25	6.07	0.19	0.04	0.24	65.75	148.41	0.092	3.215	0.887	45.544	4	1
26	8.46	0.22	0.05	0.33	61.93	114.42	0.065	3.7	1.019	44.83	4	1
27	11.33	0.17	0	0.29	38.84	105.35	0.356	3.187	0.96	45.921	4	1
28	6.11	0.28	0.04	0.5	69.11	202.17	0.356	3.613	1.014	45.378	4	1
29	5.27	0.24	0.03	0.5	52.22	150.72	0.375	4.05	1.105	44.64	5	1
31	4.25	0.3	0.05	0.17	55.16	142.28	0.366	4.116	1.05	44.798	5	1
32	9.5	0.25	0	0.65	55.77	206.78	0.387	3.937	1.078	45.184	4	1
33	9.25	0.15	0	0.24	63.93	172.88	0.449	3.318	0.706	45.278	5	1
35	4.73	0.34	0.07	0.37	76.73	129.81	0.35	3.254	0.805	45.935	4	1
36	9.13	0.17	0.04	0.34	55.54	123.93	0.381	3.357	0.816	45.807	4	1
37	7.19	0.19	0	0.29	70.5	205.32	0.354	3.724	0.914	45.125	4	1
38	8.42	0.31	0.04	0.19	43.62	134.94	0.368	3.662	0.989	45.535	4	1
39	8.05	0.13	0	0.33	81.35	153.73	0.406	4.245	1.129	44.881	4	1
40	5.7	0.36	0.06	0.24	79.26	195.32	0.342	4.259	1.052	45.255	4	1
41	8.38	0.21	0	0.38	20.22	85.77	0.431	3.537	1.092	46.216	5	1
42	5.6	0.45	0.05	0.22	51.82	191.31	0.391	4.041	1.052	45.495	5	1
43	7.29	0.11	0	0.33	48.45	127.45	0.348	3.991	1.106	45.428	4	1
44	6.36	0.18	0.03	0.21	79.65	114.1	0.307	4.153	0.888	44.986	5	1
46	7.99	0.21	0.03	0.22	59.95	132.79	0.493	4.147	0.865	45.034	5	1
47	6.43	0.15	0	0.28	47.92	151.08	0.22	3.502	0.917	46.045	5	1
48	12.17	0.24	0.04	0.31	44.67	173.45	0.45	3.869	1.02	45.143	4	1
49	3.9	0.25	0.03	0.17	57.46	144.3	0.121	3.104	0.911	46.133	5	1
50	3.64	0.13	0.02	0.21	49.98	136.31	0.36	3.112	0.965	45.816	4	1
51	9.41	0.24	0.04	0.36	58.05	156.37	0.41	3.488	0.846	45.051	4	1
52	5.26	0.19	0	0.26	51.73	147.16	0.423	4.578	1.299	44.785	4	1
53	10.3	0.37	0.05	0.43	62.81	202.15	0.174	3.526	0.859	45.646	4	1
54	4.4	0.17	0	0.21	53.24	186.72	0.636	3.922	0.653	47.079	5	2
55	7.2	0.13	0.03	0.24	66.62	136.61	0.266	3.942	0.808	47.962	4	2
56	9.35	0.2	0.01	0.34	22.31	137.67	0.135	3.701	0.596	47.58	4	2
58	8.49	0.15	0	0.37	37.93	114.78	0.183	4.045	1.025	47.416	4	2
60	7.61	0.21	0	0.22	29.36	146.74	0.216	4.052	1.071	47.634	4	2
61	4.89	0.23	0.05	0.43	96.16	183.64	0.239	3.553	0.709	47.409	4	2
62	4.69	0.09	0	0.21	66.39	151.99	0.416	3.558	0.863	47.802	4	2
64	4.79	0.15	0	0.21	48.32	118.47	0.279	4.299	0.801	47.011	4	2
65	6.91	0.13	0.03	0.43	43.99	152.87	0.176	3.338	0.703	47.926	4	2
66	5.07	0.21	0.03	0.18	61.78	216.74	0.233	3.848	0.977	47.71	4	2
67	7.24	0.08	0	0.25	34.72	121.66	0.567	4.257	1.099	47.539	5	2
68	6.97	0.24	0.03	0.23	53	186.01	0.115	4.788	0.839	46.894	4	2
69	9.06	0.16	0	0.7	95.59	160.74	0.544	3.311	0.528	47.477	5	2
70	5.29	0.15	0	0.28	48.97	154.97	0.154	3.408	0.747	48.23	4	2
71	3.69	0.19	0.02	0.25	61.65	159.31	0.224	3.629	0.832	48.158	4	2
72	3.81	0.15	0.02	0.13	52.61	156.43	0.193	5.245	0.974	47.099	5	2
73	4.19	0.15	0	0.23	34.45	138.56	0.246	3.66	0.698	47.435	4	2
74	11.65	0.23	0.05	0.26	74.3	205.81	0.209	3.621	0.824	47.378	4	2
75	3.74	0.11	0.02	0.24	26.44	81.32	0.213	4.105	0.949	47.719	4	2
76	9.36	0.21	0	0.27	56.86	202.96	0.18	4.079	0.695	47.49	4	2
77	5.72	0.13	0	0.2	25.29	115.25	0.211	5.078	1.153	46.895	4	2
78	4.92	0.14	0.03	0.43	80.33	207.66	0.191	3.647	0.628	47.721	5	2
79	6.65	0.09	0.03	0.13	54.53	138.33	0.406	3.952	0.949	47.87	4	2
80	5.28	0.1	0	0.19	21.7	128	0.239	3.314	0.872	48.469	4	2
81	6.73	0.19	0	0.17	52.45	169.77	0.122	3.587	0.745	48.196	4	2
82	7.99	0.19	0.05	0.18	89.1	197.37	0.229	4.002	0.885	47.841	4	2
83	4.65	0.19	0	0.25	63.39	167.79	0.218	4.543	1.056	47.546	4	2
84	6.76	0.16	0	0.24	67.34	194.27	0.148	3.831	1.111	48.172	4	2
85	4.2	0.22	0.04	0.35	61.91	166.3	0.3	4.265	0.686	47.482	5	2
86	9.43	0.29	0.05	0.36	72.55	233.55	0.178	3.823	0.599	47.787	4	2
87	7.27	0.21	0.04	0.16	95.49	257.44	0.176	3.309	0.588	48.198	4	2
89	4.3	0.11	0	0.2	63.21	142.64	0.218	3.041	0.69	48.587	4	2
90	8.79	0.18	0.04	0.56	66.59	163.54	0.217	4.034	0.811	48.244	4	2
93	8.22	0.19	0.02	0.14	80.77	194.99	0.254	3.783	0.899	47.991	4	2
94	4.63	0.09	0	0.21	22.14	125.22	0.193	3.314	0.802	48.678	4	2
96	3	0.22	0.05	0.13	81.87	168.28	0.438	6.858	1.247	45.884	5	2
97	11.18	0.15	0.05	0.34	85.74	143.31	0.227	3.685	0.55	48.573	4	2
98	9.2	0.16	0.04	0.27	58.22	143.4	0.098	3.401	0.686	48.549	4	2
99	4.83	0.17	0.02	0.25	27.09	131.8	0.276	3.175	0.684	48.964	4	2
100	6.63	0.13	0.02	0.3	45.28	137.83	0.177	3.398	0.824	49.102	4	2
101	6.47	0.16	0.03	0.24	44.1	166.19	0.27	3.62	0.54	48.184	4	2
103	10.13	0.15	0	0.21	57.17	152.91	0.41	4.365	1.096	47.811	4	2
104	4.78	0.21	0.02	0.12	43.15	181.68	0.119	4.181	0.821	48.115	4	2
106	3.6	0.15	0.03	0.19	36.23	157.36	0.014	4.434	0.622	48.034	4	2
107	9.97	0.21	0.04	0.37	56.14	129.67	0.194	3.648	0.736	48.958	4	2
108	3.56	0.11	0	0.13	54.9	130.33	0.393	5.453	1.146	47.719	5	2
110	10.44	0.29	0.04	0.23	76.81	228.26	0.194	4.118	0.822	48.421	4	2
111	12.33	0.32	0.03	0.5	42.57	127.14	0.914	3.513	0.753	49.453	5	3
112	4.42	0.12	0	0.23	24.57	105.3	0.415	5	0.897	48	4	3
113	8.74	0.19	0.03	0.28	70.23	202.96	0.309	5.064	1.024	49.004	4	3
116	5.53	0.15	0	0.39	46.49	199.8	0.495	4.545	0.892	49.472	4	3
117	7.04	0.2	0.04	0.28	48.1	114.8	0.31	3.853	0.865	50.053	4	3
118	5.69	0.19	0	0.3	58.14	168.05	0.237	4.52	0.701	49.077	4	3
119	8.66	0.24	0.05	0.43	64.31	173.1	0.182	3.355	0.785	50.097	4	3
120	4.23	0.14	0	0.23	17.98	103.1	0.276	3.808	0.82	49.965	5	3
121	5.32	0.13	0	0.2	46.56	106.64	0.251	3.795	0.734	49.641	5	3
122	8.66	0.1	0	0.38	39.4	84.43	0.182	3.607	0.895	50.14	5	3
123	8.61	0.28	0.04	0.34	39.53	136.29	0.301	4.04	0.67	49.131	4	3
124	7.96	0.2	0	0.35	64.16	129.21	0.218	4.117	0.795	49.458	4	3
125	6.54	0.09	0	0.21	29.03	100.34	0.268	3.973	0.737	49.891	5	3
126	6.56	0.21	0	0.24	70.21	283.3	0.428	4.644	1.032	48.708	4	3
127	7.41	0.21	0.05	0.41	63.37	159.49	0.201	3.72	0.732	49.717	4	3
129	9.11	0.13	0.03	0.31	42.32	93.33	0.267	3.993	0.82	50.135	5	3
130	6.1	0.1	0	0.16	25.08	113.4	0.126	3.58	0.974	50.815	4	3
131	5.57	0.18	0.03	0.3	63.08	179.47	0.304	4.829	0.962	48.969	4	3
132	6.75	0.18	0.04	0.28	43.96	181.79	0.216	4.433	0.755	49.312	4	3
133	7.88	0.22	0.04	0.26	64.34	132.52	0.286	4.479	0.982	49.677	4	3
134	9.71	0.23	0.04	0.2	39.83	147.6	0.192	4.598	0.808	49.188	4	3
136	3.48	0.11	0	0.16	48.15	136.94	0.267	4.658	0.956	49.481	4	3
137	3.28	0.1	0	0.15	24.09	110.9	0.318	5.311	1.076	48.846	4	3
138	7.73	0.21	0.03	0.38	44.83	147.69	0.176	3.437	0.558	50.19	4	3
139	6.35	0.13	0	0.19	33.69	149.95	0.168	3.401	0.867	50.452	4	3
140	5.25	0.14	0	0.3	49.99	147.22	0.289	3.828	0.805	50.547	5	3
141	9.28	0.2	0	0.33	46.83	159.03	0.251	3.748	0.807	49.924	4	3
142	5.77	0.31	0	0.22	45.79	224.13	0.198	4.114	0.712	49.453	5	3
145	12.17	0.15	0.03	0.3	58.84	140.08	0.281	3.717	0.926	50.631	5	3
146	5.4	0.19	0.03	0.5	37.55	132.44	0.245	3.697	0.672	50	4	3
147	6.94	0.15	0	0.19	39.52	162.57	0.209	4.381	1.022	50.02	4	3
149	8.26	0.17	0	0.25	69.93	176.06	0.252	4.017	0.926	49.848	5	3
150	4.1	0.08	0	0.18	30.25	100.26	1.669	4.612	0.789	49.109	5	3
153	4.29	0.15	0.03	0.3	65.88	200.35	1.868	4.338	0.658	49.456	5	3
155	4	0.14	0.02	0.14	63.57	178.2	0.22	4.923	0.907	49.874	4	3
156	4.58	0.1	0	0.21	58.42	140.63	0.312	4.303	0.903	49.994	5	3
157	8.75	0.13	0	0.23	22.07	119.5	0.386	3.311	0.77	50.938	4	3
159	5.17	0.13	0	0.21	102.38	185.46	1.049	4.135	0.509	50.015	5	3
160	3.74	0.13	0.03	0.21	26.65	109.32	1.149	3.622	0.786	51.606	4	3
161	8.24	0.11	0	0.28	27.99	156.5	0.177	3.244	0.884	51.234	5	3
162	5.09	0.14	0.02	0.21	37.57	136.83	0.463	3.912	0.624	49.748	5	3
163	7.77	0.2	0	0.15	35.69	136.82	0.132	4.586	0.99	50.881	4	3
164	4.61	0.08	0	0.17	38.75	115.54	0.544	3.259	0.701	51.003	5	3
165	10.37	0.09	0	0.32	31.63	97.62	0.274	3.406	0.767	51.205	4	3
166	8.44	0.13	0.02	0.26	31.27	97.58	0.854	3.312	0.84	50.858	5	3
167	9.99	0.17	0	0.35	54.18	115.37	0.46	3.925	0.735	50.938	4	3
168	8.32	0.11	0.02	0.14	48.96	113.23	0.439	3.51	0.902	46.991	5	4
169	7.5	0.1	0	0.17	38.56	109.38	0.23	3.453	0.79	46.459	5	4
170	7.27	0.1	0	0.25	23.27	85.3	0.247	3.638	0.815	46.974	5	4
171	5.8	0.19	0.05	0.37	76.99	217.18	0.488	3.941	0.797	46.536	5	4
176	8.99	0.23	0	0.27	29.38	155.74	0.315	4.462	0.874	46.408	5	4
177	4.5	0.05	0	0.15	33.69	93.13	0.47	3.851	1.048	45.61	5	4
178	7.72	0.11	0	0.32	31.6	114.04	0.228	3.785	0.967	47.229	5	4
180	10.38	0.07	0	0.35	45.35	115.32	0.508	3.691	0.887	46.209	5	4
181	3.58	0.08	0	0.22	35.81	97.9	0.427	4	0.947	46.677	5	4
182	5.74	0.15	0	0.26	54.12	219.73	0.435	4.565	0.869	46.006	5	4
186	5.58	0.12	0	0.32	47.74	142.13	0.232	4.215	0.989	50.143	5	4
187	5.95	0.1	0.02	0.22	70.24	115.22	0.499	5.424	1.002	46.053	5	4
188	12.09	0.14	0.02	0.48	52.55	207.28	0.727	3.304	0.609	46.818	7	4
189	3.75	0.15	0.06	0.17	133.9	271.72	0.705	4.77	0.605	46.244	7	4
190	5.29	0.14	0.03	0.23	54.43	143.32	0.454	3.314	0.453	46.763	5	4
191	7.95	0.19	0.04	0.26	57.49	168.9	0.144	3.566	0.655	47.778	5	4
192	5.11	0.1	0	0.15	41.55	127.74	0.221	3.502	0.779	47.408	5	4
193	7.46	0.14	0	0.2	76.46	188.96	0.302	4.584	0.928	46.77	7	4
194	6.98	0.04	0	0.13	40.27	78.54	0.471	3.614	1	47.129	5	4
195	6.75	0.27	0.04	0.32	56.39	212.28	0.247	4.117	0.667	45.684	5	4
196	7.93	0.1	0	0.22	66.49	125.41	0.407	5.457	1.2	45.934	6	4
197	4.52	0.18	0.04	0.24	98.02	244.86	0.29	3.978	0.758	46.389	7	4
198	6.38	0.11	0	0.17	52.3	157.86	0.204	4.912	1.141	46.013	5	4
199	8.73	0.11	0.03	0.3	63.78	114.11	0.38	3.767	0.824	46.817	5	4
200	4.36	0.12	0	0.27	45	129.58	0.247	3.189	0.808	48.07	6	4
201	4.28	0.13	0.02	0.19	44.76	141.01	0.219	3.832	0.704	46.976	5	4
202	8.19	0.22	0.04	0.34	51.6	138.48	0.27	4.075	0.798	46.158	5	4
203	7.64	0.12	0	0.24	52.02	130.25	0.466	3.568	0.752	46.971	5	4
204	5.3	0.15	0.04	0.49	77.27	124.07	0.467	4.362	0.882	46.14	7	4
205	5.88	0.11	0	0.31	32.34	133.84	0.227	3.403	0.648	47.409	7	4
206	5.99	0.18	0	0.26	36.9	152.32	0.263	4.59	0.871	46.026	5	4
207	7.39	0.17	0.04	0.27	72.62	140.45	0.452	5.27	0.775	46.156	5	4
208	5.43	0.15	0	0.29	47.72	145.62	0.231	4.017	0.887	46.722	5	4
209	12.07	0.18	0.04	0.3	77.77	167.12	0.236	3.901	0.772	46.581	5	4
211	5.82	0.11	0.02	0.24	62.69	153.91	0.471	3.805	0.978	46.957	5	4
212	3.88	0.1	0.02	0.15	51.29	107.73	0.365	3.239	0.807	47.303	5	4
213	3.28	0.09	0.03	0.17	74.85	132.78	0.484	3.47	0.913	47.279	5	4
214	8.28	0.13	0	0.2	29.67	125.77	0.207	3.924	0.818	46	5	4
215	4.84	0.06	0.03	0.18	34.57	134.54	0.324	3.055	0.598	47.442	5	4
216	4.31	0.13	0	0.17	27.76	119.56	0.216	3.307	0.765	47.145	5	4
217	6.51	0.08	0.02	0.13	64.39	122.54	0.549	3.338	0.844	46.509	5	4
218	3.85	0.09	0	0.11	34.17	99.53	0.512	4.44	1.037	46.176	5	4
219	4.86	0.1	0	0.15	50.98	102.39	0.518	3.737	0.832	46.67	6	4
221	4.09	0.11	0	0.2	57.62	146.87	0.471	3.707	0.917	46.865	6	4
222	9.81	0.18	0	0.39	51.22	153.11	0.444	3.198	0.595	47.243	5	4
223	6.16	0.1	0	0.23	27.59	86.77	0.455	3.89	0.74	46.679	5	4
224	8.23	0.07	0.02	0.14	51.12	100.22	0.372	3.196	0.732	46.891	5	4
225	3.24	0.13	0	0.14	49.95	153.54	0.422	3.329	0.605	47.586	4	5
226	3.99	0.06	0	0.16	46.95	130.32	0.151	3.008	0.791	47.849	6	5
227	3.45	0.11	0.03	0.24	35.98	87.13	0.449	3.42	0.735	47.453	4	5
228	4.62	0.1	0.03	0.16	41.57	140.65	0.389	3.671	0.891	46.883	4	5
229	4.47	0.07	0	0.17	26.63	85.42	0.412	3.621	1.035	47.856	4	5
230	5.66	0.25	0.03	0.27	45.56	150.13	0.436	4.275	1.141	46.371	4	5
231	5.09	0.16	0.03	0.18	30.48	125.62	0.355	2.996	0.606	47.71	5	5
232	3.2	0.22	0.04	0.17	72.34	221.29	0.237	4.136	0.73	46.585	6	5
233	3.37	0.07	0	0.17	31.79	107.43	0.378	3.726	0.982	47.333	4	5
234	4.27	0.1	0.03	0.1	24.28	101.5	0.39	3.419	0.881	47.653	5	5
235	4.75	0.22	0.03	0.18	65.64	173.42	0.418	4.854	0.87	45.509	4	5
236	7.47	0.09	0.01	0.16	28.51	101.85	0.153	3.466	0.934	47.492	5	5
237	4.69	0.15	0.05	0.17	62.89	90.11	0.492	3.84	0.71	47.173	6	5
238	5.79	0.21	0.05	0.17	50.68	196.64	0.406	3.958	0.903	46.866	4	5
239	5.07	0.13	0	0.19	59.4	145.12	0.389	3.828	0.826	46.709	4	5
240	7.2	0.15	0	0.18	49.03	197.39	0.423	4.014	0.914	46.621	5	5
241	7.54	0.1	0	0.25	61.13	119.32	0.45	2.868	0.564	47.8	4	5
242	5.81	0.07	0	0.26	54.14	114.87	0.402	2.97	0.632	48.464	4	5
243	8.25	0.13	0	0.24	36.29	112.84	0.342	3.377	0.859	47.085	4	5
244	4.54	0.16	0	0.18	77.11	145.92	0.349	3.603	0.837	47.489	4	5
245	7.36	0.16	0.05	0.22	53.16	99.8	0.47	3.235	0.66	47.52	5	5
246	8.71	0.12	0.05	0.21	77.44	121.4	0.402	3.696	0.919	46.832	5	5
247	6.77	0.17	0	0.23	53.67	173.28	0.438	4.119	0.918	46.425	5	5
248	8.83	0.2	0	0.27	39.77	137.8	0.181	3.829	0.774	46.475	5	5
249	5.8	0.12	0	0.15	42.44	111.78	0.446	3.812	0.96	47.468	4	5
250	4.82	0.21	0.05	0.16	47.63	86.9	0.462	3.228	0.747	47.769	5	5
251	11.05	0.15	0	0.2	49.41	191.51	0.647	3.616	0.817	46.806	4	5
252	9.79	0.1	0	0.26	26.45	95.69	0.432	3.548	0.803	47.11	4	5
253	10.29	0.13	0	0.17	33.77	117.42	0.492	4.924	1.086	46.342	4	5
254	6.63	0.12	0	0.16	95.8	165.4	0.467	3.594	0.855	47.332	4	5
255	6.59	0.12	0	0.2	70.3	156.9	0.484	3.861	0.621	47.306	4	5
256	6.28	0.17	0.05	0.19	89.72	163.41	0.444	4.008	0.52	47.073	4	5
257	5.78	0.19	0.04	0.14	57.33	165.77	0.216	4.098	0.742	46.703	4	5
259	6.16	0.13	0	0.13	46.88	171.33	0.404	4.419	0.701	46.821	4	5
260	6.08	0.08	0	0.14	36.4	123.21	0.239	3.465	0.853	47.925	5	5
261	5.34	0.07	0.02	0.13	48.38	97.45	0.419	3.617	0.777	47.171	4	5
262	8.4	0.08	0	0.27	33.51	79.53	0.441	4.157	0.863	46.878	4	5
263	5.14	0.16	0	0.14	46.22	179.03	0.445	3.474	0.629	46.748	4	5
264	10.49	0.11	0.03	0.24	54.16	113.32	0.408	3.35	0.722	47.018	4	5
265	10.65	0.14	0.02	0.24	49.87	140.14	0.407	3.233	0.658	47.161	4	5
268	7.01	0.1	0	0.14	24.78	146.35	0.448	3.067	0.659	47.909	4	5
270	3.29	0.13	0	0.12	53.81	143.63	0.229	4.338	0.858	46.232	4	5
271	2.78	0.12	0	0.08	85.67	138.15	0.523	4.183	0.7	46.037	6	5
272	6.88	0.08	0	0.15	26.04	102.13	0.464	3.682	0.855	47.302	4	5
274	7.38	0.2	0.03	0.1	33.03	153.68	0.436	4.248	1.048	47.006	4	5
275	5.12	0.11	0	0.24	38.35	127.95	0.561	3.965	1.731	48.266	4	5
276	5.03	0.11	0.02	0.13	63.81	142.9	0.183	4.241	0.693	46.813	5	5
277	4.17	0.11	0	0.13	36.73	136.06	0.474	3.921	0.883	47.146	4	5
278	7.47	0.16	0.03	0.19	51.28	190.57	0.485	3.684	0.671	46.361	4	5
279	4.39	0.1	0.01	0.15	41.48	123.43	0.428	4.129	0.858	46.442	4	5
280	8.11	0.09	0.04	0.25	37.63	92.86	0.447	3.937	0.839	46.91	4	5
281	7.17	0.09	0	0.16	21.85	84.68	0.433	2.742	0.702	48.062	4	5
282	5.35	0.05	0	0.09	28.33	77.76	0.809	3.071	0.705	46.804	6	6
283	5.96	0.11	0	0.19	40.52	114.6	0.444	4.027	0.73	46.65	4	6
284	4.76	0.09	0	0.14	41.84	104.83	0.485	4.729	0.849	46.196	4	6
285	7.35	0.13	0.02	0.13	64.55	184.15	0.39	3.642	0.91	46.623	4	6
286	7.48	0.15	0	0.14	74.27	166.13	0.396	3.408	0.864	46.833	4	6
287	4.94	0.13	0.04	0.17	97.25	145.36	0.437	5.238	1.081	45.673	4	6
289	4.91	0.15	0.02	0.22	58.61	151.32	0.458	4.255	0.95	46.312	5	6
290	3.79	0.09	0	0.15	35.38	93.85	0.146	3.324	0.869	46.825	4	6
292	4.53	0.08	0	0.13	55.07	105.99	0.478	3.585	0.93	47.013	5	6
293	4.66	0.08	0	0.13	32.97	116.12	0.205	2.951	0.681	47.313	4	6
294	6.42	0.1	0	0.19	41.99	162.62	0.476	4.571	1.062	45.903	4	6
295	9.72	0.12	0	0.19	32.29	92.47	0.425	3.975	0.739	45.893	4	6
297	3.55	0.07	0	0.21	31.05	104.76	0.495	3.321	0.826	47.053	5	6
298	4.86	0.09	0	0.14	34.57	133.98	0.449	4.404	0.968	45.988	4	6
299	11.7	0.12	0.02	0.21	61.71	163.06	0.609	3.821	0.878	46.246	6	6
300	4.32	0.14	0	0.2	52.44	127.15	0.573	3.681	0.743	46.585	5	6
301	3.2	0.12	0.02	0.14	18.9	103.96	0.349	3.315	0.984	46.544	5	6
302	2.76	0.17	0.03	0.13	44.75	97.19	0.312	3.236	0.588	47.252	5	6
303	3.61	0.19	0.04	0.14	70.83	140.72	0.455	4.013	0.697	46.363	5	6
304	8.4	0.17	0	0.2	49.81	191.22	0.291	3.8	0.685	46.472	6	6
305	6.06	0.11	0	0.15	45.68	106.28	0.432	4.29	0.844	45.901	4	6
306	4.17	0.14	0.03	0.2	42.05	117.34	0.331	3.544	0.672	46.196	4	6
307	5.96	0.31	0.04	0.19	59.17	194.57	0.415	3.946	0.635	46.095	6	6
308	9.07	0.18	0.03	0.25	29.44	131.4	0.377	3.904	1.065	46.431	5	6
309	5.69	0.1	0.03	0.22	54.06	124.18	0	3.099	0.674	47.414	5	6
310	8.22	0.17	0.02	0.25	23.45	97.14	0.4	3.218	0.758	46.563	4	6
311	8.49	0.1	0.02	0.17	43.44	100.58	0.505	3.542	0.823	46.64	4	6
312	4.59	0.12	0.02	0.14	54.68	121.61	0.149	3.74	0.972	47.15	4	6
313	3.61	0.16	0	0.12	78.61	119.29	0.468	5.028	1.001	45.377	4	6
314	7	0.1	0	0.19	40.65	124.7	0.182	3.314	0.642	46.01	4	6
315	5.58	0.19	0.03	0.38	37.8	131.34	0.442	3.518	0.736	46.352	4	6
316	5.65	0.21	0.03	0.15	35.38	87.71	0.402	3.469	0.794	46.554	5	6
317	9.04	0.08	0	0.39	24.22	113.41	0.476	2.779	0.674	46.929	6	6
318	4.68	0.27	0.03	0.21	41.37	122.64	0.135	4.056	0.711	46.375	5	6
319	4.62	0.12	0	0.18	31.31	140.98	0.226	3.768	0.787	46.332	4	6
320	5.38	0.13	0.03	0.23	58.41	134.09	0.436	3.767	0.834	46.872	4	6
321	10.49	0.21	0.03	0.28	36.85	165.37	0.414	4.053	0.933	46.379	4	6
323	4.13	0.1	0	0.14	40.63	154.99	0.552	5.105	1.077	46.285	5	6
324	5.54	0.14	0	0.3	39.24	111.84	0.165	3.74	0.855	46.521	4	6
325	9.83	0.08	0.02	0.2	71.61	123.19	0.468	3.318	0.671	46.519	4	6
326	7.32	0.18	0	0.28	42.29	145.22	0.146	2.811	0.273	48.201	4	6
327	5.68	0.19	0.03	0.28	60.29	106.78	0.43	3.584	0.608	46.649	5	6
328	6.37	0.08	0	0.15	15.93	98.81	0.269	3.937	0.914	46.168	4	6
329	9.37	0.11	0.02	0.35	46.35	107.03	0.352	3.244	0.886	47.84	6	6
330	6.13	0.21	0.06	0.26	64.18	133.78	0.456	3.68	0.672	46.433	4	6
334	7.62	0.14	0.02	0.23	36.27	161.05	0.417	3.685	0.653	46.405	4	6
335	9.05	0.14	0	0.59	41.85	165.46	0.466	4.412	0.683	45.96	4	7
336	5.88	0.06	0	0.2	44.97	93.78	0.449	3.562	1.025	46.942	5	7
337	6.98	0.21	0.04	0.23	70.28	183.55	0.376	4.085	0.996	45.727	4	7
338	6.93	0.12	0	0.21	32.37	151.19	0.289	3.415	0.775	46.463	4	7
339	5.44	0.14	0.02	0.19	26.6	120.97	0.418	3.288	0.845	46.735	4	7
340	3.77	0.11	0.02	0.15	38.34	125.28	0.432	4.074	0.949	46.468	5	7
341	3.81	0.13	0.03	0.21	81.24	166.55	0.311	3.576	0.782	46.091	4	7
342	3.61	0.11	0.02	0.2	40.49	138.76	0	3.698	0.7	46.732	6	7
343	6.61	0.1	0.02	0.23	29.81	103.52	0.39	3.631	0.894	46.615	4	7
344	3.09	0.12	0.03	0.18	75.74	110.57	0.393	3.849	0.888	46.524	5	7
347	3.29	0.07	0	0.46	17.41	83.14	0.331	2.594	0.71	47.682	5	7
349	5.95	0.19	0.04	0.22	71.05	178.12	0.419	4.717	1.034	45.817	5	7
350	7.29	0.14	0.03	0.3	43.65	113.21	0.361	3.538	0.718	46.125	4	7
351	4.36	0.15	0.02	0.22	37.52	132.94	0.152	3.233	0.662	47.109	5	7
352	11.35	0.22	0.05	0.21	70.58	181.96	0.459	3.978	0.79	45.631	5	7
353	7.27	0.21	0.03	0.23	52.6	140.62	0.16	3.969	0.832	46.597	4	7
354	6.91	0.15	0.02	0.23	35.37	145.31	0.468	4.401	0.825	45.805	4	7
356	3.07	0.1	0.03	0.18	51.26	101.84	0.314	5.007	1.317	46.044	6	7
357	4.02	0.11	0.03	0.18	66.31	148.71	0.408	4.353	0.883	46.177	5	7
358	4.76	0.21	0.04	0.15	42.41	105.29	0.425	4.165	0.772	46.281	5	7
359	5.26	0.1	0.02	0.15	39.29	155.37	0.349	3.5	0.826	46.677	5	7
360	5.96	0.27	0.05	0.32	64.46	180.79	0.357	4.219	0.669	45.849	6	7
362	3.51	0.18	0.03	0.16	70.4	206.51	0.384	3.663	0.802	46.432	6	7
363	6.56	0.11	0	0.29	44.83	121.1	0.365	3.497	0.859	46.331	5	7
364	9.36	0.28	0.03	0.24	43.69	160.57	0.343	3.733	0.673	45.787	5	7
365	7.33	0.14	0.03	0.19	77.45	141.19	0.357	4.635	0.991	45.386	5	7
367	2.77	0.14	0.03	0.15	42.59	130.95	0	3.714	0.89	46.394	6	7
369	6.51	0.06	0.03	0.18	96.88	123.18	0.524	4.226	1.123	46.39	6	7
370	7.73	0.21	0.03	0.1	37.16	150.55	0.408	4.315	1.113	45.574	5	7
371	3.64	0.13	0.04	0.14	71.69	126.58	0.483	4.429	0.841	45.87	5	7
372	7.08	0.07	0	0.22	26.18	85.33	0.442	4.016	0.911	46.15	4	7
373	6.61	0.1	0.01	0.17	33.51	112.72	0.437	3.237	0.675	46.54	4	7
374	5.68	0.15	0.02	0.18	23.44	118.45	0.129	3.484	0.751	46.57	4	7
375	4.17	0.11	0.03	0.18	64.61	125.82	0.452	3.557	0.668	46.744	4	7
377	9.09	0.08	0.02	0.17	45.99	103.15	0.375	3.388	0.874	46.457	4	7
378	11.7	0.12	0.02	0.35	37.03	115.33	0.521	4.195	0.917	45.841	4	7
379	10.27	0.14	0.03	0.19	61.44	133.56	0.425	3.842	0.981	46.138	4	7
380	4.33	0.12	0.01	0.2	23.06	108.17	0.128	3.457	0.771	46.242	4	7
381	4.92	0.14	0	0.18	45.66	158.46	0.298	4.258	0.816	45.784	4	7
382	5.74	0.12	0.02	0.19	36.99	143.05	0.497	3.821	0.846	46.464	4	7
383	4.72	0.13	0.02	0.25	34.41	110.16	0.332	4.519	1.066	46.239	4	7
384	7.84	0.2	0.02	0.22	47.61	148.82	0.366	3.878	0.86	46.852	5	7
385	7.31	0.15	0.05	0.12	71.67	141.81	0.363	3.574	0.854	47.733	4	7
386	8.11	0.15	0.02	0.22	51.37	171.29	0.434	4.693	1.132	46.001	4	7
387	9.17	0.15	0	0.25	44.48	135.52	0.314	3.374	0.722	47.335	4	7
389	7.5	0.17	0.03	0.14	29.84	96.5	0.34	3.723	0.798	46.916	4	7
390	6.32	0.14	0.02	0.15	42.27	122.86	0.452	4.499	1.123	46.212	4	7
391	3.83	0.11	0.02	0.23	58.5	177.83	0.174	3.775	0.784	46.884	4	7
392	6.59	0.14	0.1	0.16	66.38	142.16	0.266	3.573	0.748	44.072	4	8
393	8.63	0.16	0.12	0.1	41.67	163.4	0.26	3.858	0.652	44.446	5	8
394	3.76	0.11	0	0.4	20.36	130.01	0.203	3.412	0.772	46.068	4	8
395	7.55	0.11	0.16	0.23	74.93	132.35	0.443	3.862	0.871	44.979	4	8
396	4.82	0.13	0.15	0.12	51.77	215.74	0.621	3.757	0.82	45.53	5	8
397	6.99	0.15	0.16	0.37	87.8	169.44	0.547	4.246	0.671	45.559	5	8
398	5.32	0.19	0.15	0.17	61.22	147.54	0.476	4.121	0.831	45.783	4	8
399	4.44	0.22	0.16	0.16	107.42	248.74	0.539	4.426	0.752	44.965	4	8
401	9.95	0.13	0.13	0.38	47.1	111.84	0.438	3.02	0.74	46.88	4	8
403	6.66	0.15	0.13	0.11	42.03	160.84	0.257	4.369	1.061	45.496	4	8
404	7.31	0.27	0.11	0.32	40.9	216.33	0.505	3.788	0.715	45.883	4	8
405	7.54	0.15	0.14	0.1	41.39	138.37	0.481	4.614	1.032	45.162	4	8
406	6.84	0.13	0.12	0.18	34.33	132.93	0.22	2.873	0.88	47.177	5	8
407	4.23	0.1	0.17	0.24	51.34	110.97	0.416	4.32	1.086	45.917	4	8
408	7.24	0.17	0.11	0.22	31.96	164.52	0.436	3.533	0.702	46.245	5	8
409	6.6	0.09	0	0.19	24.6	119.4	0.315	3.732	1.055	46.399	4	8
410	6.13	0.11	0.14	0.22	42.79	74.47	0.486	4.141	0.88	45.727	4	8
411	7.92	0.1	0	0.18	39.22	151.53	0.276	4.867	1.133	45.915	5	8
412	7.97	0.09	0	0.12	28.89	115.88	0.309	4.996	1.055	45.173	4	8
415	5.19	0.1	0.14	0.17	43.77	104.42	0.498	5.078	1.489	45.113	5	8
416	7.47	0.09	0.16	0.13	45.43	111.75	0.519	3.668	0.799	45.919	4	8
417	6.76	0.08	0	0.07	23.69	113.73	0.271	3.928	0.879	45.218	4	8
418	7.69	0.15	0.14	0.18	45.17	102.35	0.524	4.172	0.986	45.66	5	8
419	5.78	0.19	0.15	0.27	47.11	156.09	0.194	3.751	0.745	46.298	4	8
420	4.28	0.06	0.12	0.16	48.93	111.58	0.518	3.643	1.005	45.903	4	8
421	2.91	0.06	0	0.2	28.91	88.99	0.386	2.547	0.785	47.384	4	8
422	4.55	0.12	0.16	0.11	66.13	144.42	0.302	3.674	0.907	46.043	4	8
423	6.89	0.18	0.14	0.16	118.7	205.07	0.493	4.72	0.808	44.904	4	8
424	10.33	0.13	0	0.23	42.29	138.12	0.496	3.999	0.689	45.957	4	8
426	4.03	0.08	0.09	0.09	74.7	185.58	0.686	4.187	0.895	44.721	5	8
427	7.35	0.12	0.14	0.11	62.27	125.72	0.252	3.419	0.835	45.954	4	8
428	8.63	0.17	0.19	0.21	83.55	166.14	0.481	4.31	0.785	45.381	4	8
429	5.06	0.09	0.15	0.11	58	128.45	0.575	4.051	0.748	45.2	4	8
431	5.27	0.2	0.14	0.2	44.38	132.52	0.574	4.415	0.794	45.238	4	8
432	8.87	0.14	0.16	0.15	50.65	119.91	0.498	3.267	0.716	45.475	5	8
433	4.67	0.17	0.15	0.18	27.35	122.4	0.465	3.414	0.808	46.302	4	8
434	5.07	0.11	0.13	0.19	52.21	169.4	0.513	4.124	0.904	45.676	4	8
435	6.92	0.18	0.16	0.16	69.95	266.97	0.179	3.622	0.556	45.138	4	8
436	4.61	0.11	0.15	0.19	86.96	186.47	0.565	3.709	0.622	45.299	5	8
437	8.5	0.07	0	0.19	17.26	83.48	0.51	3.59	0.929	45.631	5	8
439	4.06	0.1	0.19	0.11	56.34	96.78	0.522	4.837	1.068	45.162	5	8
440	5.73	0.16	0.14	0.23	54.85	148.31	0.383	3.474	0.696	46.062	5	8
441	9.67	0.13	0.12	0.07	49.99	131.37	0.341	4.229	1.095	45.226	4	8
442	5.19	0.18	0.13	0.18	35.6	130.85	0.493	4.058	0.896	45.718	4	8
443	3.48	0.07	0	0.12	22.06	75.86	0.896	3.536	0.944	45.918	5	8
444	6.51	0.15	0.14	0.09	27.97	117.52	0.234	3.49	0.879	46.058	4	8
445	4.81	0.14	0.18	0.15	41.58	135.15	0.228	3.996	0.981	45.613	5	8
446	8.58	0.14	0.14	0.09	41.25	184.95	0.273	3.887	0.901	45.251	4	8
447	7.25	0.18	0.13	0.12	42.97	166.17	0.269	3.743	0.864	45.465	4	8
448	4.82	0.08	0	0.12	28.3	118.94	0.304	3.31	0.737	45.775	4	8
449	8.97	0.15	0.14	0.19	64.58	193.72	0.311	4.139	0.913	44.775	5	8
450	6.34	0.2	0.15	0.21	28.65	153.28	0.448	3.467	0.791	45.528	5	8
451	4.08	0.16	0.14	0.15	39.3	159.96	0.408	3.654	0.893	45.858	4	8
452	8.9	0.13	0.15	0.2	52.24	136.29	0.079	2.529	0.106	45.328	4	8
453	5.17	0.08	0	0.12	49.99	195.81	0.404	3.751	0.624	45.302	5	8
454	5.02	0.08	0.13	0.21	38.69	114.47	0.219	4.109	1.088	45.466	4	8
455	10.17	0.13	0.14	0.12	49.47	138.31	0.498	4.141	1.036	45.784	4	8
456	4.97	0.14	0.15	0.21	40.92	159.16	0.296	4.538	0.905	45.544	4	8
457	4.98	0.19	0.17	0.12	66.1	179.05	0.329	4.061	1.01	45.748	4	8
458	9.58	0.25	0.19	0.11	71.18	175.3	0.429	3.904	0.798	45.59	4	8
460	8.48	0.09	0.12	0.22	29.23	91.4	0.37	3.142	0.964	46.272	4	8
461	4.24	0.12	0.13	0.15	47.73	187.17	0.217	3.727	0.688	45.755	4	8
462	5.92	0.09	0.12	0.12	58.66	90.66	0.496	3.534	1.002	46.31	5	8
463	5.59	0.07	0	0.12	42.08	124.13	0.291	3.603	0.73	45.993	4	8
464	7.47	0.1	0.14	0.51	57.13	162.04	0.457	3.228	0.838	45.824	4	8
465	6.47	0.17	0.15	0.2	37.4	182.8	0.306	3.166	0.645	46.143	5	8
466	6.77	0.08	0	0.15	21.69	97.9	0.446	3.621	0.882	46.333	4	8
467	10.12	0.12	0.17	0.2	32.18	131.25	0.311	3.456	0.81	46.131	5	8
468	6.78	0.15	0.16	0.12	53.45	158.7	0.46	4.65	1.106	45.154	4	8
469	9.48	0.32	0.18	0.27	75.24	259.24	0.48	4.276	0.814	45.336	4	8
470	8.32	0.07	0	0.14	15.61	96.96	0.509	3.671	0.911	46.086	5	8
471	8.09	0.15	0.13	0.14	38.6	169.38	0.479	4.708	0.873	45.255	5	8
472	4.81	0.07	0	0.13	32.8	114.47	0.412	4.453	1.099	45.744	5	8
473	5.17	0.11	0	0.12	51.28	159.64	0.597	3.923	0.943	45.27	5	8
476	7.08	0.17	0.13	0.13	49.79	155.09	0.457	4.245	0.973	45.38	4	8
478	8.25	0.15	0.15	0.24	40.5	113.82	0.423	3.736	0.774	45.618	4	8
480	5.37	0.13	0.14	0.29	37.54	161.26	0.535	3.402	0.59	45.961	5	8
482	4.8	0.15	0.14	0.14	30.73	114.18	0.189	4.23	1.004	45.639	5	8
483	5.83	0.06	0	0.12	33.13	104.98	0.331	3.63	0.857	45.494	5	8
484	8.27	0.12	0.15	0.11	44.44	146.27	0.478	4.653	1.08	44.53	4	8
485	4.7	0.14	0.16	0.19	55.82	132.07	0.483	3.264	0.775	45.864	4	8
486	5.65	0.08	0.15	0.1	41.05	135.63	0.488	3.425	0.7	45.923	5	8
487	5.64	0.15	0.2	0.12	79.11	168.29	0.379	3.408	0.695	46.074	5	8
488	6.1	0.11	0.17	0.28	48.91	108.77	0.498	3.381	0.679	46.247	4	8
490	3.91	0.06	0	0.12	18.5	101.08	0.211	3.036	0.979	46.802	5	8
491	5.38	0.1	0.14	0.18	50.55	85.83	0.495	3.834	0.857	45.982	5	8
492	10.22	0.21	0.15	0.2	67.84	150.15	0.288	3.79	0.774	45.423	5	8
493	4.78	0.09	0	0.2	28.52	92.08	0.39	4.198	0.974	45.897	5	8
494	5.37	0.28	0.17	0.24	49.81	181.32	0.518	3.416	0.793	45.749	5	8
495	9.08	0.1	0	0.14	17.27	90.59	0.561	4.245	1.068	45.743	5	8
497	9.93	0.32	0.18	0.27	50.86	174.57	0.528	3.48	0.693	45.182	5	8
498	7.48	0.15	0.17	0.2	72.09	162.8	0.445	3.387	0.901	45.901	4	8
499	4.2	0.16	0.14	0.23	37.45	108.94	0.197	2.536	0.726	46.711	5	8
500	5.39	0.1	0.13	0.16	88.22	175.46	0.544	3.707	0.764	47.629	4	9
501	10.13	0.2	0.16	0.23	39.38	200.32	0.312	4.345	1.051	47.547	5	9
502	10.46	0.08	0	0.12	22.94	98.65	0.704	4.281	1.305	47.924	6	9
503	11.63	0.17	0.2	0.09	38.18	168.17	0.287	3.469	0.825	49.223	4	9
505	5.94	0.27	0.24	0.12	82.36	231.27	0.343	5.623	1.018	47.976	4	9
506	5.24	0.13	0.21	0.12	57.52	150.39	0.228	4.853	1.212	49.383	5	9
508	4.94	0.16	0.21	0.14	109.52	244.41	0.437	4.365	0.516	49.044	6	9
509	9.88	0.14	0.18	0.09	35.96	135.19	0.331	3.913	0.883	49.79	4	9
510	9.51	0.23	0.2	0.14	53.92	248.9	0.341	4.51	0.959	48.627	5	9
511	4.83	0.14	0.21	0.2	71.8	141.13	0.253	5.045	1.156	48.8	5	9
512	8.69	0.16	0.21	0.13	51.31	150.23	0.359	4.279	0.84	48.672	4	9
513	12.85	0.22	0.25	0.16	75.72	249.97	0.49	4.63	1.166	48.131	6	9
515	3.51	0.09	0	0.14	18.38	99.1	0.386	3.802	0.98	49.321	5	9
516	8.43	0.15	0.17	0.21	42.04	114.7	0.554	4.405	0.994	49.094	5	9
517	7.14	0.26	0.23	0.22	74.2	218.91	1.233	4.523	0.86	48.327	6	9
518	4.32	0.33	0.22	0.09	45.46	176.51	0.391	5.25	1.204	48.431	6	9
520	8.48	0.15	0.15	0.17	35.61	138.95	0.32	3.364	0.873	49.603	4	9
521	3.28	0.15	0.14	0.13	88.42	222.23	0.394	3.748	0.526	49.489	5	9
525	6.1	0.12	0.15	0.11	37.7	99.66	0.266	3.783	0.986	46.027	4	9
526	5.14	0.11	0.25	0.18	63.4	152.38	0.685	3.966	0.936	45.659	4	9
527	11.96	0.25	0.18	0.24	28.29	163.64	0.309	3.493	0.789	45.992	4	9
528	7.63	0.13	0.25	0.14	68.44	121.85	0.277	3.051	0.8	46.558	4	9
529	4.66	0.16	0.22	0.12	82.93	226.67	0.333	3.467	0.627	45.729	4	9
532	8.81	0.14	0.16	0.13	35.48	120.93	0.483	3.363	0.842	46.393	4	9
533	7.57	0.07	0.18	0.14	44.06	87.9	0.244	2.818	0.846	47.997	4	9
535	6.36	0.1	0.12	0.09	40.28	120.48	0.24	4.107	1.07	45.988	4	9
536	4.99	0.2	0.23	0.15	68.99	173.42	0.526	5.192	1.312	44.452	4	9
537	10.3	0.11	0.16	0.23	59.04	109.49	0.514	3.646	0.897	45.816	4	9
538	6.41	0.09	0.22	0.13	41.91	110.87	0.236	3.659	1.017	46.404	4	9
539	10.9	0.16	0.21	0.23	58.98	159.13	0.234	4.26	0.788	45.4	4	9
540	6.4	0.11	0.19	0.22	65.45	169.44	0.453	5.21	0.976	45.21	6	9
541	3.74	0.14	0.18	0.18	62.66	117.66	0.477	3.547	0.723	46.739	5	9
542	8.19	0.18	0.18	0.23	30.52	149.14	0.248	3.571	0.735	46.705	4	9
544	5.72	0.1	0.08	0.21	43.98	124.2	0.395	3.822	0.863	46.19	6	9
545	6.43	0.24	0.17	0.36	61.69	223.51	0.409	4.029	0.8	46.096	5	9
546	7.46	0.13	0.19	0.17	40.48	130.69	0.399	3.675	0.854	46.434	4	9
547	4.42	0.08	0	0.14	43.99	120.58	0.291	4.401	1.351	45.621	4	9
548	10.5	0.16	0.2	0.1	30.36	137.74	0.502	4.196	0.837	46.226	4	9
549	6.9	0.13	0.12	0.33	26.3	167.77	0.355	3.531	0.72	46.44	5	9
550	7.06	0.19	0.23	0.24	26.22	112.92	0.258	4.175	0.995	46.645	4	9
551	6.35	0.14	0.21	0.17	41.79	130.86	0.359	3.543	0.913	46.738	4	9
552	3.32	0.13	0.21	0.15	83.49	240.74	0.564	4.566	0.735	45.25	6	9
553	6.1	0.1	0.23	0.15	43.83	124.23	0.377	3.645	0.915	46.591	4	9
554	4.63	0.06	0	0.07	40.63	119.64	0.367	3.461	0.943	46.771	4	9
555	6.04	0.13	0.22	0.25	55.58	110.74	0.385	3.71	0.911	46.862	5	9
556	13.61	0.2	0.15	0.19	95.19	225.74	0.523	4.443	0.881	45.553	5	9
558	6.7	0.12	0	0.16	20.44	135.95	0.366	4.359	0.94	46.342	4	9
559	8.87	0.14	0.17	0.24	49.71	150.63	0.514	3.022	0.659	46.894	4	9
560	8.14	0.39	0.25	0.19	61.54	164.56	0.232	4.679	0.828	49.51	4	9
561	4.49	0.2	0.23	0.11	51.5	152.77	0.332	3.424	0.787	49.745	4	9
562	6.46	0.1	0.19	0.18	94.37	156.9	0.697	4.124	0.79	46.032	4	9
563	7.05	0.08	0	0.15	22.73	74	0.447	2.894	0.41	47.211	4	9
564	5.39	0.15	0.17	0.18	58.93	215.05	0.589	3.589	0.547	46.02	4	9
565	5.09	0.1	0.14	0.1	42.46	159.43	0.298	3.521	0.731	45.94	4	9
566	6.81	0.14	0.11	0.16	30.48	118.03	0.543	4.104	0.935	49.441	4	9
567	6.54	0.1	0	0.17	18.57	96.94	0.292	4.215	0.978	49.756	4	9
569	4.33	0.11	0	0.07	37.56	171.83	0.637	4.695	1.015	45.208	4	9
570	3.87	0.13	0.22	0.11	53.62	133.94	0.528	3.527	0.74	46.548	4	9
571	4.69	0.05	0	0.15	40.21	103.77	0.262	3.829	1.142	46.416	4	9
572	5.71	0.08	0.18	0.16	53.57	100.64	0.238	3.175	0.709	46.534	6	9
573	4.07	0.11	0.16	0.06	63.06	162.8	0.289	3.708	0.892	46.223	6	9
574	6.9	0.14	0.2	0.23	53.25	154.02	0.325	4.042	0.777	45.848	4	9
575	7.19	0.14	0.26	0.15	92.12	141.16	0.53	4.437	0.919	45.873	4	9
576	9.8	0.22	0.21	0.22	41.97	165.74	0.508	4.856	0.842	45.272	4	9
577	4.75	0.11	0.18	0.13	49.84	109.8	0.23	4.134	1.123	45.644	4	9
578	4.34	0.08	0.18	0.18	54.15	110.2	0.541	3.675	0.92	46.245	5	9
579	4.76	0.04	0	0.19	23.71	90.75	0.501	4.323	1.023	45.761	5	9
580	7.71	0.09	0.11	0.12	44.36	107.22	0.366	4.248	1.054	45.533	4	9
581	3.43	0.06	0	0.11	30.3	96.29	0.568	3.408	0.857	46.286	4	9
582	3.82	0.15	0.2	0.18	84.82	202.62	0.692	4.325	0.651	45.493	4	9
583	5.59	0.11	0.21	0.19	51.63	91.95	0.54	4.181	1.174	45.495	4	9
584	2.85	0.08	0	0.06	42.91	216.47	0.446	5.668	0.639	44.129	6	9
585	5.55	0.07	0	0.16	29.81	109.32	0.5	4.306	1.035	45.384	5	9
586	3.41	0.08	0.23	0.12	37.08	122.05	0.488	3.569	0.736	46.632	6	9
587	3.07	0.09	0	0.11	35.03	135.82	0.407	4.734	0.767	45.048	5	9
588	8.74	0.14	0.2	0.13	51.99	126.35	0.519	3.974	0.752	45.415	4	9
589	5.41	0.11	0.21	0.09	54.09	146.91	0.222	3.658	0.793	46.18	4	9
590	5.6	0.09	0	0.17	70.57	171.85	0.365	4.106	0.718	45.706	4	9
591	4.51	0.16	0.15	0.14	46.61	218.87	0	4.49	0.813	44.993	5	9
s52	3.74	0.22	0	0.2	97.08	174.27	0.332	3.722	0.885	45.514	3	1
s52	3.5	0.11	0.03	0.18	93.15	175.88	0.213	3.933	0.685	48.873	4	2
s52	3.58	0.09	0	0.14	92.94	174.65	0.145	4.711	0.887	50.087	4	3
s52	3.37	0.06	0.03	0.11	97.26	176.5	0.168	4.451	0.939	46.728	4	4
s52	3.21	0.09	0.04	0.12	87.91	162.97	0.172	4.378	0.906	47.119	4	5
s52	3.39	0.12	0.02	0.14	89.53	178.05	0.393	3.444	0.681	46.721	4	6
s52	3.19	0.09	0	0.13	94.13	168.63	0.369	3.739	0.708	47.076	4	7
s52	3.26	0.11	0.12	0.14	83.41	150.61	0.288	4.232	0.867	46.076	4	8
s52	3.24	0.09	0.18	0.1	99.54	197.69	0.255	4.188	1.181	45.312	4	9
i9	14.04	0.19	0.02	0.31	25	95.58	0.361	3.151	0.908	46.356	3	1
i9	14.1	0.18	0.02	0.3	27.27	105	0.219	3.502	0.819	48.735	4	2
i9	15.59	0.2	0.03	0.29	26.09	96.83	0.247	3.567	0.777	50	4	3
i9	13.52	0.14	0.05	0.19	28.1	96.54	0.443	3.305	0.777	46.933	4	4
i9	12.72	0.17	0	0.27	21.81	92.36	0.431	3.259	0.746	47.502	4	5
i9	13.41	0.18	0	0.38	21.24	90.36	0.419	3.201	0.761	47.157	4	6
i9	12.59	0.15	0.02	0.28	20.67	90.1	0.161	4.433	0.92	46.77	4	7
i9	13.48	0.18	0.14	0.28	21.32	88.24	0.457	3.314	0.802	45.866	4	8
i9	13.05	0.18	0.24	0.23	23.74	104.5	0.531	3.181	1.026	46.202	4	9
i9-s52	11.54	0.3	0.05	0.36	72.25	158.09	0.105	4.222	1.066	45.683	3	1
i9-s52	13.05	0.25	0.05	0.32	76.39	172.15	0.064	4.429	0.739	48.638	4	2
i9-s52	13.88	0.24	0.04	0.33	75.38	171.33	0.241	4.136	0.7	50	4	3
i9-s52	11.98	0.17	0.04	0.28	81.9	165.93	0.41	3.982	0.696	46.493	4	4
i9-s52	10.81	0.2	0.04	0.33	64.36	145.84	0.325	3.657	0.653	47.789	4	5
i9-s52	10.43	0.15	0.04	0.38	57.66	138.95	0.206	4.286	0.814	46.625	4	6
i9-s52	11.85	0.18	0.05	0.27	74.8	162.69	0.412	3.296	0.774	47.074	4	7
i9-s52	12.14	0.23	0.16	0.21	63.45	148.26	0.383	3.442	0.676	45.776	4	8
i9-s52	11.54	0.19	0.25	0.24	72.49	163.81	0.339	3.553	0.74	43.149	4	9

## Sheet: WT-segregants
Seg no	Ethyl acetate (mg/l)	Isoamyl acetate (mg/l)	Isobutyl acetate (mg/l)	Ethyl hexanoate (mg/l)	Isobutanol (mg/l)	Isoamyl alcohol (mg/l)	D-glucose (g/l)	Glycerol (g/l)	Acetic acid (g/l)	Ethanol (g/l)	Fermtime (days)	Batch
1	51.41	4.29	0.53	0.43	47.52	118.58	0.458	3.7	0.953	45.24	4	1
2	38.36	3.68	0.61	0.19	72.12	127.9	0.364	4.259	1.308	45.56	4	1
3	27.32	3.72	0.48	0.33	91.1	213.69	0.459	5.019	0.993	44.051	7	1
4	35.01	4.2	0.41	0.19	58.35	190.21	0.36	4.353	1.419	45.721	5	1
5	26.8	1.89	0.13	0.17	22.56	83.31	0.507	3.575	1.122	45.308	5	1
6	31.56	2.94	0.22	0.2	35.53	148.21	0.637	5.398	1.419	44.258	5	1
7	54.93	5.2	0.83	0.37	70.47	146.25	0.669	3.831	0.891	45.232	4	1
8	8.39	0.64	0.12	0.24	86.05	123.33	0.743	4.211	0.811	44.6	7	1
9	49.83	5.24	0.87	0.3	73.62	140.81	0.261	3.881	0.853	45.547	4	1
10	28.38	3.53	0.54	0.22	81.35	151.98	0.671	4.042	1.178	44.996	4	1
11	17.6	1.43	0.17	0.19	50.45	128.61	0.261	5.182	1.587	44.418	4	1
12	50.38	5.47	0.97	0.33	83.44	142.6	0.4	4.241	1.003	45.15	4	1
14	43.02	4.49	0.63	0.33	64.32	142.29	0.485	3.63	1.051	46.15	4	1
15	43.45	3.88	0.59	0.32	54.71	104.92	0.288	3.702	0.892	45.842	4	1
16	42.88	4.33	0.69	0.55	73.87	139.04	0.611	3.878	0.934	45.532	6	1
18	40	4.17	0.54	0.25	65.03	123.13	0.652	3.357	0.912	45.589	4	1
19	41.54	3.39	0.52	0.38	58.85	127.7	0.52	3.448	1.096	45.583	4	1
20	46.2	3.15	0.41	0.24	50.06	126.11	0.267	3.51	0.916	45.142	4	1
21	44.08	2.86	0.41	0.26	56.01	114.8	0.606	4.041	1.021	45.075	7	1
22	27.61	3.55	0.34	0.22	52.41	148.73	0.684	3.507	0.909	45.507	5	1
23	36.17	3.08	0.29	0.19	25.17	93.29	0.519	3.826	1.116	45.692	5	1
24	33.63	2.91	0.59	0.24	75.17	129.28	0.515	3.826	0.846	45.371	7	1
25	43.84	6.62	1.26	0.22	104.31	147.12	0.335	3.897	0.931	45.46	4	1
26	28.09	2.92	0.25	0.16	36.69	118.3	0.308	3.706	0.856	45.905	5	1
27	25.94	2.03	0.34	0.2	58.37	111.7	0.25	3.676	1.085	45.537	6	1
28	30.35	2.38	0.2	0.28	18.89	78.38	0.392	4.59	1.421	44.861	5	1
29	14.43	1.57	0.11	0.15	29.18	122.69	0.282	3.65	1.142	47.113	5	1
30	43.25	3.34	0.51	0.43	55.5	113.05	0.466	3.564	0.528	45.425	4	1
31	21.1	1.61	0.16	0.42	38.35	118.84	0.625	3.35	1.115	46.15	5	1
32	45.39	4.35	0.59	0.4	57.35	132.93	0.508	3.807	1.016	45.435	4	1
33	38.75	4.52	0.45	0.3	46.27	134.11	0.334	3.853	0.961	45.533	4	1
34	15.78	2.52	0.39	0.22	80.74	165.51	0.27	5.326	1.265	44.503	4	1
35	48.64	4.13	0.64	0.39	47.6	100.42	0.357	3.571	0.92	46.368	4	1
36	29.37	3.33	0.52	0.17	78.25	139.17	0.501	3.79	0.677	44.684	6	1
37	35.83	3.83	0.39	0.27	44.53	124.32	0.276	4.01	0.998	45.413	4	1
38	56.13	5.61	0.86	0.35	66.1	144.61	0.493	3.981	0.974	45.042	4	1
39	51.74	5.57	0.91	0.38	69.79	142.12	0.69	4.008	1.162	44.845	4	1
40	22.29	2.39	0.18	0.2	34.68	111.75	0.382	3.542	1.036	44.963	4	1
42	18.23	1.86	0.13	0.3	33.04	130.14	0.57	4.729	1.245	45.132	5	1
43	29.68	2.37	0.37	0.27	55.41	116.96	0.464	3.654	0.926	45.721	4	1
44	54.18	3.66	0.62	0.42	50.35	95.63	0.38	3.575	0.565	45.976	5	1
45	60.99	7.12	1.07	0.25	70.28	133.41	0.437	3.895	0.768	45.999	4	1
46	26.8	1.83	0.44	0.18	80.62	108.63	0.459	4.077	0.941	45.485	7	1
47	11.87	0.93	0.1	0.14	41.91	85.8	0.462	4.136	1.068	45.468	4	1
48	18.25	1.39	0.21	0.14	40.31	99.41	0.499	3.758	1.037	45.63	4	1
49	30.3	2.56	0.26	0.16	38.06	125.25	0.386	4.014	1.186	44.848	4	1
50	36.33	3.61	0.67	0.24	90.92	148.49	0.841	5.056	1.187	43.993	5	1
51	30.61	2.24	0.31	0.17	47.36	123.03	0.54	4.944	1.203	44.357	4	1
52	28.18	2.41	0.34	0.19	49.15	99.16	0.673	3.69	0.964	45.53	5	1
53	43.91	4.89	0.93	0.24	88.54	141.3	0.484	4.106	0.92	45.272	4	1
54	56.39	4.31	0.81	0.3	65.88	121.81	0.557	4.008	0.888	45.14	4	1
55	29.11	3.02	0.32	0.19	47.38	129.66	0.775	3.49	0.845	46.153	6	1
56	29.7	3.38	0.42	0.19	51.85	111.78	0.304	2.959	0.583	45.892	4	1
58	22.29	1.76	0.21	0.32	34.28	89.76	1.001	3.643	0.949	46.757	4	2
59	43.22	3.09	0.38	0.38	46.13	112.76	0.63	3.642	0.673	46.743	4	2
60	39.27	3.23	0.27	0.36	38.19	129.46	0.635	3.733	0.904	47.664	4	2
61	32.28	3	0.26	0.39	48.49	164.66	0.366	3.491	0.702	47.044	7	2
62	41.51	4.56	0.31	0.32	38.02	136.95	0.283	3.54	0.797	46.217	5	2
63	18.42	1.98	0.13	0.16	31.41	166.04	0.359	5.122	1.181	45.763	4	2
64	31.71	2.63	0.34	0.21	54.47	131.13	0.609	3.287	0.67	46.79	4	2
65	33.41	2.85	0.33	0.26	54.58	152.68	0.522	4.418	0.724	46.096	4	2
66	40.13	3.45	0.28	0.51	36.41	127.84	0.517	3.191	0.759	47.166	4	2
67	36.87	4.35	0.42	0.27	61.29	176.01	0.778	3.316	0.949	46.901	6	2
68	39.06	2.82	0.24	0.4	33.55	107.27	0.397	2.96	0.705	46.543	4	2
69	29.85	2.54	0.19	0.33	28.88	103.18	0.169	3.143	0.815	47.098	4	2
70	20.51	2.63	0.24	0.21	38.73	133.15	0.539	3.368	1.142	47.571	4	2
71	46.21	2.66	0.34	0.39	42.68	104.51	0.563	3.536	0.617	46.897	7	2
72	23.57	1.8	0.21	0.22	39.13	102	0.478	3.638	1.214	46.641	4	2
74	23.24	1.36	0.1	0.21	19.59	73.09	0.232	2.789	0.774	47.557	4	2
75	51.22	4.19	0.53	0.4	49.66	118.32	0.537	3.408	0.756	47.176	4	2
76	39.81	3.2	0.3	0.43	39.67	123.22	0.361	3.697	0.867	47.464	4	2
77	40.98	2.59	0.25	0.29	29.76	94.34	0.479	3.214	0.864	47.31	4	2
78	27.21	2.01	0.18	0.26	29.19	93.93	0.545	3.971	0.984	46.715	4	2
79	34.31	2.1	0.15	0.35	22.47	93.33	0.195	3.603	0.931	47.84	4	2
80	31.95	3.41	0.62	0.22	106.97	170.43	0.415	4.739	1.065	46.229	4	2
81	32.22	2.33	0.26	0.28	42.65	104.65	0.696	2.877	0.691	47.542	4	2
82	36.43	3.82	0.46	0.52	72.57	171.64	0.442	3.026	0.564	45.856	4	2
83	44.42	2.81	0.3	0.46	35.7	115.25	0.495	3.374	0.492	47.125	4	2
84	44.86	3.83	0.45	0.61	62.29	139.85	0.331	2.945	0.622	47.321	4	2
85	41.13	3.4	0.38	0.52	57.08	127.86	0.319	2.672	0.418	47.78	4	2
86	20.12	1.9	0.22	0.27	39.7	99.63	1.547	3.143	0.63	46.999	4	2
87	51.17	3.97	0.56	0.4	59.9	124.19	0.505	3.627	0.642	47.074	4	2
88	11.1	0.68	0.06	0.14	21.41	72.86	0.282	2.269	0.764	48.373	6	2
89	30.61	2.28	0.2	0.31	37.71	126.05	0.52	3.643	0.746	46.761	4	2
91	18.3	2.15	0.2	0.72	50.11	171.98	0.368	3.285	0.613	46.883	4	2
92	38.15	2.84	0.31	0.25	45.47	123.65	0.309	3.844	0.85	47.138	4	2
94	34.23	2.19	0.23	0.28	29.13	104.25	0.354	3.654	0.908	46.973	4	2
95	40.44	3.22	0.34	0.42	48.1	133.83	0.565	3.749	0.827	47.232	4	2
96	38.76	2.97	0.29	0.38	40.67	121.93	0.655	3.471	0.678	47.264	4	2
97	33.75	2.02	0.28	0.25	38.36	77	0.29	3.217	0.824	48.728	4	2
98	62.23	4.63	0.62	0.16	49.91	115.29	0.561	2.51	0.871	47.514	5	2
100	27.72	1.97	0.34	0.27	83.32	141.36	0.774	4.804	0.511	43.833	7	2
103	42.04	3.08	0.24	0.32	30.99	113.36	0.629	3.179	0.745	47.007	4	2
104	18.27	1.36	0.09	0.33	19.63	86.06	0.464	2.8	0.821	47.829	4	2
105	46.84	3.18	0.36	0.55	42.7	113.8	0.517	3.672	0.756	47.505	6	2
106	47.35	4.36	0.47	0.51	54.51	160.41	0.374	3.493	0.695	47.383	4	2
107	25.25	2.02	0.25	0.4	65.31	139.56	0.542	3.227	0.8	47.347	5	2
109	38.14	2.55	0.33	0.32	50.37	123.14	0.449	3.719	1.051	46.941	4	2
110	33.9	2.8	0.25	0.27	34.36	118.46	0.284	4.422	0.893	46.923	4	2
111	43.6	2.86	0.33	0.33	43.56	118.94	0.42	3.691	0.729	47.074	4	2
112	29.03	1.96	0.23	0.33	50.23	121.55	0.498	3.317	0.7	46.115	6	2
113	38.56	3.38	0.38	0.42	47.2	113.79	0.533	3.654	0.752	46.85	4	2
114	35.76	1.68	0.12	0.33	16.61	80.02	0.328	3.013	0.879	47.236	4	2
115	28.81	3.2	0.24	0.23	29.02	116.36	0.347	3.272	0.65	48.091	4	3
116	37.14	3.6	0.42	0.35	55.02	140.86	0.222	3.481	0.527	47.436	4	3
117	31.99	2.61	0.25	0.24	40.62	111.31	0.565	5.119	1.062	46.998	5	3
119	32.41	3.46	0.47	0.24	64.88	116.11	0.231	3.034	0.727	48.728	5	3
120	25.68	2.95	0.18	0.22	23.2	113.87	0.504	4.32	1.056	47.465	5	3
121	32.4	3.48	0.4	0.18	56.11	126.11	0.36	4.08	0.689	48.177	4	3
122	31.93	2.72	0.25	0.2	30.26	88.1	0.496	4.379	0.92	47.192	4	3
124	21.82	2.46	0.19	0.2	39.61	146.24	0.184	3.531	0.78	48.383	4	3
125	29.97	2.95	0.34	0.21	55.36	130.02	0.229	3.262	0.676	48.397	5	3
127	26.94	2	0.2	0.16	39.5	106.95	0.649	4.658	0.817	47.353	4	3
128	21.42	2.3	0.18	0.26	31.48	100.06	0.425	4.332	0.683	47.68	4	3
129	28.73	2.86	0.33	0.36	50.87	115.07	0.514	3.618	0.744	47.794	4	3
131	30.14	3.01	0.2	0.39	24.55	92.3	0.538	3.263	0.777	48.602	5	3
132	30.13	2.57	0.23	0.27	37.12	109.08	0.369	4.297	0.891	47.941	4	3
134	48.86	4.42	0.88	0.2	91.18	131.86	0.496	3.088	0.671	48.766	5	3
135	31.67	4.71	0.36	0.27	54.34	217.95	0.513	4.018	0.749	47.873	4	3
136	34.27	3.56	0.21	0.38	32.26	160.79	0.458	2.992	0.689	48.929	4	3
137	47.5	5.42	0.73	0.18	62.74	152.32	0.362	3.826	0.503	47.766	4	3
138	34.23	4.92	0.45	0.24	53.51	143.1	0.326	3.942	0.868	48.131	4	3
139	34.11	3.09	0.38	0.34	65.91	163.9	0.363	4.117	0.911	48.181	4	3
141	20.1	2.05	0.16	0.17	49.88	167.63	0.547	5.2	1.253	47.319	5	3
142	30.16	3.33	0.2	0.18	25.45	123.28	0.364	3.427	0.615	47.917	5	3
144	47.23	3.87	0.49	0.3	48.78	119.96	0.47	5.069	1.189	46.956	5	3
145	37.3	5.01	0.64	0.2	79.51	180.15	0.504	3.814	0.679	48.01	4	3
147	31.34	2.68	0.33	0.18	55.19	134.7	0.503	4.563	1.109	46.673	5	3
148	21.3	2.68	0.2	0.27	48.29	164.59	0.346	3.516	0.776	47.148	4	3
149	24.89	2.01	0.37	0.25	75.74	115.32	0.278	3.743	1.042	48.046	4	3
150	18.29	1.99	0.16	0.22	31.6	101.14	0.549	4.893	0.852	45.97	5	3
151	42.19	4.62	0.47	0.51	47.62	137.45	0.511	3.811	0.765	47.192	4	3
152	23.7	2.76	0.43	0.22	91.27	171.57	0.264	4.027	0.757	47.145	4	3
153	23.38	2.16	0.37	0.17	82.33	129.05	0.216	4.545	1.079	47.32	4	3
154	32.19	3.16	0.42	0.19	69.57	164.95	0.583	5.157	0.999	46.285	5	3
155	16.62	1.52	0.21	0.25	69.85	146.13	0.604	5.538	0.892	46.624	5	3
157	41.51	5.09	0.48	0.24	46.17	131.17	0.693	2.968	0.613	48.072	4	3
159	16.75	1.81	0.28	0.14	92.98	156.54	0.373	4.001	0.914	47.871	4	3
160	34.38	3.29	0.57	0.17	84.72	148.12	0.488	5.702	0.85	46.65	5	3
161	18.36	1.38	0.12	0.15	24.45	92.03	0.399	3.658	0.551	48.103	4	3
163	50.1	4.97	0.38	0.19	33.28	134.49	0.253	3.965	0.557	47.689	4	3
164	29.05	2.71	0.25	0.2	35.92	120.31	0.328	4.179	1.03	47.674	4	3
165	21.38	1.66	0.2	0.21	46.55	124.91	0.37	3.906	0.954	47.541	4	3
166	27.63	3.11	0.45	0.2	51.68	117.69	0.672	3.711	0.871	47.768	5	3
167	33.56	3.88	0.63	0.23	93.28	187.43	0.461	4.425	0.692	46.621	4	3
169	50.07	3.88	0.58	0.36	62.48	118.29	0.295	3.407	0.853	47.786	4	3
170	37.77	6.04	1.07	0.42	137.81	223.86	0.458	3.991	0.524	47.235	4	3
171	45.29	3.14	0.27	0.25	30.23	105.26	0.309	3.14	0.884	48.149	4	3
172	32.63	3.17	0.19	0.19	17.38	96.24	0.242	4.199	1.072	45.125	4	4
174	22.6	2.23	0.44	0.2	92.57	147.52	0.412	4.847	0.823	45.044	5	4
175	36.69	3.37	0.34	0.19	34.1	110.46	0.379	4.488	0.885	45.531	6	4
176	23.76	1.73	0.15	0.25	50.37	169.47	0.384	4.314	1.211	45.07	5	4
177	34.13	3.04	0.38	0.27	45.27	104.43	0.093	4.104	0.843	45.484	4	4
178	31.76	4.77	0.96	0.18	111.73	164.2	0.208	4.585	0.826	45.395	5	4
179	30.05	3.38	0.37	0.19	47.54	125.89	0.215	4.455	0.882	46.012	6	4
180	8.52	0.69	0.1	0.13	58.45	110.91	0.286	5.598	1.298	45.069	5	4
181	60.3	7.89	0.76	0.3	50.46	153.53	0.163	4.234	0.72	45.877	6	4
182	22.49	2.78	0.26	0.22	44.19	153.14	0.107	4.649	1.034	45.867	4	4
183	36.53	3.66	0.25	0.35	27.83	111.2	0.13	4.311	1.01	46.306	4	4
184	25.61	2.6	0.24	0.31	37.94	131.5	0.205	5.219	1.048	44.914	4	4
185	27.68	3.2	0.27	0.16	34.16	119.26	0.252	4.393	0.78	45.393	5	4
186	25.71	2.88	0.29	0.32	45.18	146.83	0.188	3.421	0.879	46.71	4	4
187	34.76	3.85	0.47	0.25	62.21	134.91	0.189	4.41	1.031	45.861	4	4
188	63.79	8.34	1.12	0.23	77.55	161.59	0.179	4.279	0.633	46.059	5	4
189	35.35	2.88	0.6	0.18	72.47	103.17	0.449	4.101	0.734	46.227	5	4
190	48.17	3.74	0.4	0.3	37.68	92.81	0.177	4.106	0.83	46.108	4	4
191	27.03	2.5	0.3	0.2	54.62	137.79	0.147	4.391	1.202	46.215	4	4
192	57.81	6.61	1.41	0.33	98.02	142.78	0.207	4.344	0.722	45.779	4	4
194	33.5	2.82	0.5	0.26	65.55	122.54	0.439	4.881	0.679	45.643	5	4
195	41.16	5.28	0.42	0.32	51.01	185.16	0.111	3.498	0.572	45.883	6	4
196	22.01	3.81	0.42	0.27	77.07	199.76	0.212	5.364	0.971	44.514	6	4
197	42.95	5.36	0.54	0.22	53.52	136.03	0.163	4.604	0.859	45.763	4	4
198	29.49	4.06	0.68	0.29	98.13	172.41	0.393	5.205	0.948	45.187	4	4
199	52.01	5.23	0.8	0.38	66.84	115.84	0.205	4.272	0.672	45.735	4	4
200	18.31	1.84	0.23	0.14	52.57	120.4	0.233	3.547	0.877	46.815	5	4
201	36.21	3.64	0.4	0.22	59.39	163.39	0.183	5.052	1.01	45.814	5	4
202	33.09	2.61	0.18	0.26	23.53	92.8	0.164	3.974	1.039	46.276	5	4
203	24.72	2.65	0.26	0.23	46.35	133.07	0.465	3.792	0.631	45.625	5	4
204	32.31	4.35	0.64	0.24	82.9	162.71	0.434	4.576	0.857	45.014	4	4
205	44.56	4.98	0.47	0.3	40.55	109.97	0.206	3.697	0.806	46.24	4	4
206	25.44	2.72	0.34	0.19	54.99	119.66	0.262	3.823	0.841	46.177	6	4
208	39.18	2.7	0.27	0.25	26.08	73.87	0.067	4.111	1.123	46.447	5	4
210	40.62	3.42	0.47	0.3	45.07	101.11	0.093	3.757	0.748	46.296	4	4
211	19.45	1.79	0.21	0.22	38.4	91.11	0.399	3.978	0.892	45.73	6	4
212	13.37	1.64	0.22	0.16	73.18	143.42	0.282	4.061	0.742	45.352	6	4
213	24.55	2.18	0.23	0.27	43.46	119.73	0.146	3.585	1.084	46.971	4	4
214	23.51	1.76	0.13	0.38	28.12	110.5	0.394	3.92	1.033	46.107	4	4
215	24.54	3.41	0.24	0.19	41.69	134.08	0.169	4.722	0.975	46.142	5	4
216	49.92	3.58	0.71	0.27	67.7	113.33	0.355	4.788	0.823	45.05	4	4
218	35.67	4.57	0.65	0.33	84.04	192.28	0.182	4.318	0.533	46.455	5	4
219	35.98	4.53	0.35	0.18	35.16	135.1	0.14	3.685	0.762	46.339	4	4
220	47.07	4.42	0.35	0.19	29.17	110.15	0.306	4.296	1.044	46.275	5	4
221	29.65	2.81	0.21	0.28	34.6	126.75	0.158	3.086	0.892	46.883	5	4
222	22.17	3.06	0.39	0.15	72.02	167.38	0.178	4.754	1.138	45.23	4	4
223	35.21	3.92	0.51	0.21	52.38	133.52	0.136	4.214	0.973	45.834	4	4
224	48.72	5.48	0.7	0.27	61.47	142.78	0.207	4.282	0.933	45.698	4	4
225	29.72	2.69	0.24	0.18	39.56	140.02	0.188	4.494	0.816	46	6	4
226	59.34	9.55	1.28	0.37	73.8	173.9	0.126	4.745	0.676	45.587	4	4
227	22.21	2	0.35	0.16	82.18	125.71	0.214	3.79	0.832	45.966	5	4
228	56.19	6.46	0.66	0.34	55.12	152.7	0.188	3.722	0.58	46.206	4	4
229	37.55	3.34	0.39	0.22	38.25	106.13	0.362	3.241	0.546	46.175	5	5
231	20	2.26	0.22	0.21	50.94	146.54	0.31	4.593	1.007	44.984	5	5
233	38.04	4.34	0.48	0.14	48.23	134.27	0.33	4.33	0.693	44.451	5	5
234	22.08	3.15	0.29	0.19	43.5	152.59	0.301	4.197	0.555	44.509	6	5
235	28.14	2.03	0.38	0.23	70.46	117.99	0.336	4.017	0.876	44.671	5	5
236	39.02	2.59	0.32	0.18	40.19	113.56	0.345	4.997	1	45.523	5	5
237	24.51	1.99	0.21	0.2	46.98	125.94	0.548	3.982	0.774	45.219	5	5
238	23.63	2.4	0.21	0.13	40.88	134.4	0.507	3.995	0.836	45.939	5	5
240	18.44	2.68	0.28	0.22	45.54	120.64	0.282	4.412	0.914	47.69	5	5
242	44.27	3.8	0.44	0.15	34.12	87.53	0.282	3.515	0.585	45.879	5	5
243	31.14	2.42	0.3	0.3	42.17	106.69	0.349	3.253	0.659	45.804	4	5
244	22.29	2.3	0.36	0.16	71.12	142.73	0.445	3.381	0.628	45.362	6	5
245	44.29	4.32	0.28	0.22	22.47	106.38	0.296	3.473	0.684	45.847	5	5
246	49.29	4.98	0.53	0.18	43	130.32	0.411	4.293	0.687	45.042	5	5
247	28.31	2.32	0.31	0.24	47.92	99.62	0.263	3.357	0.777	46.441	4	5
248	34.82	3.17	0.21	0.21	23.44	94.75	0.391	3.746	0.667	46.64	5	5
249	33.76	3.67	0.49	0.16	58.64	141.18	0.371	4.344	0.794	45.364	5	5
250	25.29	2.73	0.57	0.19	110.84	178.56	0.488	4.346	0.685	46.072	5	5
251	36.31	5.54	0.44	0.25	45.04	154.66	0.277	3.423	0.619	45.115	5	5
252	33.2	3.83	0.5	0.27	47.86	90.28	0.451	3.634	0.56	45.455	5	5
253	83.89	9.22	1.6	0.26	91.74	144.65	0.421	3.813	0.482	44.968	6	5
254	30.82	2.45	0.27	0.16	38.92	105.1	0.316	4.569	0.913	44.588	5	5
255	25.13	2.46	0.34	0.14	47.83	100.68	0.334	3.772	0.858	45.216	4	5
256	44.94	4.98	0.52	0.23	49.43	116.73	0.358	3.761	0.592	45.366	5	5
257	20.46	2	0.27	0.16	54.93	101.58	0.362	3.644	0.737	46.44	5	5
258	45.32	6.78	0.61	0.21	55.07	206.25	0.548	4.478	0.643	44.51	5	5
259	29.62	3.63	0.33	0.14	48.37	131.95	0.373	4.856	0.991	44.763	5	5
260	24.88	1.65	0.2	0.15	32.48	73.18	0.392	3.83	0.859	44.652	7	5
261	24.99	3.35	0.44	0.23	76.33	139.56	0.433	4.435	0.777	44.886	7	5
263	31.61	4.47	0.63	0.21	94.7	201.12	0.365	4.205	0.898	44.398	5	5
264	42.1	2.93	0.27	0.14	30.78	111.83	0.393	4.046	0.77	45.144	5	5
265	26.64	1.59	0.15	0.15	28.78	86.11	0.389	4.335	1.112	45.29	5	5
266	20.3	1.8	0.16	0.2	33.51	103.55	0.404	4.169	0.847	44.936	5	5
267	35.63	3.8	0.61	0.28	60.7	104.72	0.521	4.079	0.909	45.061	5	5
268	34.17	3.71	0.68	0.26	77.19	141.89	0.5	3.582	0.744	45.754	5	5
269	23.28	1.88	0.4	0.15	105.73	130.37	0.329	3.433	0.642	45.732	6	5
271	40.91	2.99	0.26	0.25	24.36	94.51	0.334	3.212	0.746	46.64	5	5
272	51.59	5.87	1.07	0.22	92.75	161.99	0.306	4.377	0.705	45.053	5	5
273	24.33	2.32	0.4	0.23	101.19	147.19	0.365	4.203	0.676	44.428	7	5
274	25.35	1.95	0.19	0.23	37.59	118.42	0.321	4.454	1.132	45.141	4	5
275	34.64	2.95	0.63	0.19	88.39	126.45	0.505	4.543	0.789	45.958	5	5
276	19.4	2.1	0.25	0.13	62.13	135.41	0.232	4.357	0.949	46.038	5	5
277	36.58	3.97	0.54	0.28	53.28	115.64	0.483	4.198	0.953	46.515	6	5
278	20.25	3.04	0.26	0.15	99.46	193.15	1.725	4.167	0.501	46.24	7	5
279	32.02	2.85	0.36	0.23	42.91	105.48	0.392	3.845	0.474	45.967	5	5
280	26	3.16	0.23	0.13	31.56	124.52	0.294	2.949	0.61	45.832	5	5
281	29.72	3.18	0.31	0.19	43.6	143.97	0.427	4.302	1.023	45.362	5	5
282	42.24	3.17	0.51	0.22	56.1	125.31	0.496	4.426	0.87	44.907	5	5
283	55.42	4.87	0.8	0.27	71.05	136.99	0.519	4.527	0.781	45.126	4	5
284	22.37	1.36	0.25	0.26	65.37	113.27	0.741	3.764	0.748	46.605	6	5
285	38.26	3.84	0.46	0.33	51.15	148.52	0.341	3.975	0.746	46.675	7	5
286	37.32	4.2	0.69	0.18	84.06	164.49	0.5	4.191	1.001	49.265	5	6
287	25.04	4.45	0.43	0.28	55.45	165.68	0.425	4.044	0.983	48.876	5	6
288	37.46	4.22	0.45	0.21	44.47	136.21	0.559	4.205	1.033	49.576	5	6
289	25.18	2.57	0.29	0.14	32.64	103.44	0.559	4.611	1.379	48.859	5	6
290	37.3	4.22	0.62	0.17	56.37	128.18	0.329	4.011	1.012	49.057	5	6
291	28.52	2.97	0.37	0.13	53.55	118.29	0.384	4.465	1.097	48.56	5	6
292	16.6	2.91	0.34	0.1	84.26	170.69	0.7	5.219	0.908	46.984	5	6
293	30.68	4.88	0.72	0.21	76.29	154.38	0.544	4.229	1.004	48.975	5	6
294	27.18	2.28	0.28	0.18	44.37	137.2	0.22	4.66	1.204	49.352	5	6
295	67.12	6.16	1.46	0.16	78.9	124.74	0.455	3.743	0.807	49.373	5	6
296	11.21	1	0.15	0.11	47.73	96.35	0.619	6.013	1.639	47.595	5	6
297	24.27	3.2	0.4	0.1	61.45	143.22	0.352	4.823	1.213	49.571	5	6
298	33.86	6.2	0.78	0.13	63.55	154.57	0.312	4.388	1.035	48.995	5	6
299	16.64	1.77	0.21	0.12	52.79	140.1	0.599	4.977	1.297	48.655	5	6
300	16.48	3.24	0.46	0.15	107.96	237.18	0.448	5.628	1.292	47.809	6	6
301	40.59	7.92	0.8	0.12	65.53	224.84	0.331	4.831	0.795	48.54	5	6
302	21.37	3.02	0.54	0.27	76.45	131.14	0.444	4.629	1.047	48.677	5	6
304	35.57	5.63	0.59	0.13	57.98	172.06	0.536	4.439	1.179	48.881	5	6
305	45.99	4.7	0.37	0.22	27.86	102.5	0.635	3.841	1.021	49.764	5	6
306	24.84	3.54	0.29	0.11	41.28	162.01	0.461	5.489	1.239	48.869	5	6
307	38.29	4.27	0.47	0.16	53.03	140.95	0.343	4.18	1.061	49.413	5	6
308	20.6	2.03	0.4	0.11	78.47	129.44	0.615	4.695	1.147	48.689	5	6
310	26.05	2.32	0.27	0.11	35.26	117.9	0.211	4.177	1.341	49.255	6	6
311	34.93	3.67	0.62	0.18	69.4	128.21	0.505	4.16	1.189	50.249	5	6
312	23.9	2.69	0.36	0.18	60.23	125.15	0.64	5.035	1.184	48.287	6	6
313	37.33	4.91	0.63	0.23	65.7	155.06	0.64	4.707	1.045	48.603	5	6
314	23.33	3.05	0.53	0.14	66.61	134.74	0.372	5.369	1.375	48.408	5	6
315	38.75	3.24	0.35	0.14	26.85	96.62	0.54	3.863	1.06	49.503	5	6
316	48.51	3.81	0.52	0.19	47.02	96.72	0.392	4.241	0.905	49.492	6	6
317	30.82	3.4	0.33	0.28	46.15	140.57	0.352	4.557	0.992	47.824	5	6
318	17.47	1.93	0.21	0.21	54.91	119.66	0.835	3.772	0.823	47.983	6	6
319	34.5	4.36	0.69	0.13	83.61	157.01	0.752	3.664	0.636	48.6	5	6
320	35.28	2.88	0.27	0.13	30.18	99.12	0.543	3.461	0.923	49.663	5	6
321	32.63	4.54	0.43	0.16	41.01	129.59	0.375	4.023	0.975	48.299	5	6
322	29.5	3.67	0.55	0.15	77.85	157.31	0.503	4.615	1.125	48.149	5	6
323	28.34	3.08	0.48	0.17	92.83	148.95	0.589	5.831	1.185	46.887	6	6
324	16.3	2.02	0.28	0.15	63.77	136.03	0.555	4.173	1.06	48.581	5	6
325	22.43	2.24	0.15	0.14	23.71	125.58	0.327	4.957	1.079	49.088	5	6
326	33.36	2.32	0.3	0.1	45.84	134.81	0.601	5.633	1.268	47.321	5	6
327	25.95	1.73	0.13	0.14	21.34	97.04	0.519	3.969	1.237	48.897	5	6
329	20.1	2.31	0.25	0.13	54.76	154.73	0.604	4.548	1.171	48.873	5	6
330	19.92	2.6	0.33	0.1	68.43	183.52	0.553	4.183	0.991	49.436	5	6
331	30.76	3.47	0.66	0.09	87.28	158.87	0.656	5.713	1.059	49.211	5	6
332	26.86	2.98	0.37	0.11	46	128.03	0.523	4.728	1.189	48.94	5	6
333	37.83	4.57	0.59	0.15	60.93	147.51	0.18	4.323	1.08	50.507	5	6
334	36.64	2.85	0.26	0.14	27.54	116.36	0.428	3.932	1.143	48.656	5	6
335	22.04	2.11	0.37	0.16	83.2	162.45	0.603	4.724	1.191	48.672	5	6
336	23.65	2.2	0.32	0.18	71.86	130.03	0.607	4.513	1.212	48.768	5	6
337	27.8	2.47	0.48	0.11	69.02	122.15	0.676	4.609	1.16	49.084	5	6
338	24.35	2.63	0.38	0.12	63.95	135.66	0.288	5.028	1.491	48.251	5	6
339	32.16	4.35	0.73	0.12	101.4	214.94	0.629	5.415	1.033	47.52	6	6
340	26.6	3.3	0.49	0.17	72.3	139.49	0.696	4.616	0.749	48.692	6	6
341	21.75	3.12	0.39	0.12	58.19	163.07	0.276	4.032	1.187	49.464	5	6
342	33.45	2.93	0.39	0.13	44.98	121.88	0.473	4.325	1.229	49.46	5	6
343	28.06	2.65	0.32	0.13	45	98.09	0.276	4.375	1.085	47.786	4	7
344	59.76	4.88	0.81	0.21	53.6	99.79	0.226	4.869	0.808	47.44	4	7
345	33.43	4.93	0.46	0.22	47.39	151.5	0.316	4.07	0.987	47.697	4	7
346	22.69	2.11	0.26	0.28	45.3	104.46	0.269	3.737	0.75	46.737	7	7
347	46.54	3.97	0.7	0.22	47.08	76.25	0.369	3.754	0.761	47.874	4	7
348	32.25	3.55	0.23	0.22	23.73	88.66	0.448	3.075	0.708	49.009	4	7
349	29.15	3.55	0.37	0.21	50.26	137.94	0.42	3.615	0.882	48.531	4	7
350	36.5	3.95	0.41	0.16	42.15	117.95	0.375	4.466	0.762	47.92	4	7
351	50.38	4.33	0.43	0.16	29.86	84.44	0.327	3.671	0.907	48.299	5	7
352	22.55	1.97	0.2	0.22	44.66	102.79	0.36	4.102	1.13	47.881	4	7
353	35.72	4.15	0.55	0.3	61.98	144.29	0.43	4.082	0.641	47.425	6	7
354	18.86	2.11	0.1	0.2	71.63	188.18	0.45	4.012	0.786	48.245	5	7
355	28.62	3.13	0.64	0.1	104	161.32	0.452	3.5	0.485	48.884	7	7
356	31.56	4.15	0.38	0.21	42.61	133.77	0.471	3.35	0.675	49.63	4	7
357	27.6	3.97	0.31	0.15	52.97	177.67	0.53	4.132	0.501	47.132	7	7
358	37.29	4.39	0.2	0.34	21.55	112.33	0.41	3.465	0.787	48.753	4	7
359	14.6	1.09	0.17	0.19	46.06	70.89	0.397	4.456	1.157	47.811	4	7
360	32.12	3.22	0.56	0.13	75.92	120.77	0.546	4.321	0.639	48.299	6	7
361	17.71	1.89	0.22	0.1	48.12	118.71	0.586	4.321	0.789	48.638	7	7
362	23.26	4.12	0.4	0.22	47.41	140.02	0.333	3.244	0.681	49.123	7	7
363	31.58	3.03	0.34	0.16	46.1	105.13	0.429	3.326	0.739	49.661	7	7
364	28.48	2.95	0.27	0.17	35.22	106.75	0.382	2.979	0.806	49.571	4	7
365	27.7	1.4	0.18	0.19	27.64	67.42	0.363	3.008	0.783	49.222	4	7
366	19.21	1.78	0.13	0.13	24.61	95.48	0.351	3.493	1.041	49.262	7	7
367	18.09	1.91	0.24	0.18	45.27	98.7	0.389	4.323	1.207	50.206	5	7
368	20.11	2.27	0.29	0.14	61.61	116.2	0.5	4.496	1.204	49.624	4	7
369	50.27	6.76	0.67	0.16	46.09	125.78	0.467	4.366	0.853	49.639	5	7
370	29.52	3.75	0.53	0.22	63.81	126.54	0.379	3.929	0.718	49.934	4	7
371	37.04	2.63	0.32	0.18	46.24	120.88	0.389	3.4	0.922	49.892	4	7
372	21.96	2.77	0.4	0.19	61.53	122.58	0.455	4.593	1.079	49.406	5	7
373	30.42	3.3	0.43	0.23	57.11	128.43	0.379	3.021	0.723	49.354	4	7
374	61.05	5.47	0.47	0.21	33.64	109.94	0.396	4.033	0.778	48.155	4	7
375	31.99	4.53	0.37	0.28	36.03	119.51	0.618	4.106	0.727	48.388	7	7
376	18.99	1.53	0.22	0.23	43.17	83.41	0.454	3.151	0.802	49.508	4	7
377	61.99	8.67	0.92	0.21	48.39	118.6	0.278	3.819	0.785	48.88	4	7
378	20.4	2.97	0.35	0.27	71.56	163.4	0.283	4.308	0.969	48.491	6	7
379	35.41	2.63	0.23	0.15	29.36	97.84	0.336	3.072	0.762	49.332	4	7
380	28.96	3.08	0.36	0.13	50.09	145.05	0.409	4.588	1.113	47.918	4	7
381	52.88	4.55	0.59	0.14	46.7	121.75	0.453	3.84	0.985	48.634	4	7
382	27.74	4.44	0.37	0.15	54.72	210.87	0.403	4.665	0.603	47.904	6	7
383	35.91	2.94	0.44	0.2	58.63	116.05	0.419	3.435	0.876	49.443	4	7
385	30.44	2.51	0.25	0.15	36.92	119.47	0.264	3.956	0.927	48.734	4	7
386	45.82	3.37	0.68	0.18	60.96	89.09	0.326	3.166	0.794	49.734	4	7
387	24.38	1.65	0.16	0.19	33.99	95.33	0.28	4.165	1.024	48.562	4	7
388	30.5	3.63	0.59	0.23	86.03	172.56	0.345	4.221	0.901	48.434	6	7
389	50.88	5.75	0.46	0.19	33.11	108.04	0.294	2.96	0.549	49.74	4	7
390	59.13	5.11	0.36	0.2	24.42	93.16	0.276	3.533	0.752	49.057	4	7
391	30.69	3.34	0.28	0.19	37.07	142.02	0.293	3.477	0.83	49.594	4	7
392	57.94	5	0.81	0.14	55.58	93.88	0.377	4.119	0.905	48.299	4	7
393	23.5	2.47	0.23	0.15	48.22	129.08	0.359	3.794	1.188	49.149	4	7
395	43.47	5.13	0.87	0.37	93.68	204.33	0.434	4.233	0.735	48.567	7	7
396	44.18	4.23	0.64	0.26	64.39	134.58	0.299	3.352	0.775	49.625	4	7
397	28.02	3.35	0.22	0.27	37.01	159.15	0.468	3.678	0.885	49.05	4	7
398	23.62	3.06	0.28	0.09	42.61	133.11	0.403	3.18	0.676	49.999	4	7
399	29.35	2.92	0.41	0.17	60.82	139.13	0.387	4.507	0.827	48.508	4	7
400	23.19	2.34	0.41	0.22	52.37	64.7	0.404	3.233	0.622	44.956	4	8
401	26.21	2.33	0.2	0.17	32.54	86.39	0.078	1.945	0.533	30.194	4	8
402	19.71	3.31	0.33	0.18	67.05	174.6	0.336	2.835	0.514	33.554	5	8
403	9.8	0.75	0.14	0.09	121.19	141.24	1.699	3.605	0.484	44.281	4	8
405	29.99	3.16	0.35	0.16	44.32	102.2	0.223	3.724	0.703	45.782	5	8
406	47.73	6.8	0.71	0.21	53.7	119.79	0.402	3.726	0.613	48.199	4	8
407	31.59	2.12	0.45	0.19	66.47	79.12	0.323	3.004	0.712	44.24	4	8
408	39.17	2.44	0.31	0.19	43.28	97.42	0.253	3.111	0.603	45.912	5	8
409	48.36	5.54	0.33	0.17	25.54	114.01	0.195	5.359	0.912	44.393	4	8
410	22	2.57	0.26	0.25	68.65	145.23	0.395	2.591	0.448	35.905	5	8
412	23.4	2.96	0.22	0.19	29.52	102.15	0.437	4.19	1.033	47.151	4	8
413	75.99	9.76	0.92	0.24	38.39	99.48	0.164	3.183	0.474	45.316	4	8
414	17.76	1.28	0.14	0.2	49.51	89.51	0.469	4.451	0.983	45.634	4	8
415	43.43	6.68	1.13	0.23	87.25	112.53	0.4	4.498	0.594	46.073	4	8
416	11.2	1.35	0.17	0.1	73.25	125.67	0.252	3.922	0.716	45.744	5	8
417	40.56	4.7	0.41	0.13	36.94	101.86	0.11	4.007	0.849	45.913	4	8
418	36.73	4.03	0.49	0.16	58.59	128.98	0.361	3.55	0.719	48.894	4	8
419	53.1	5.28	0.5	0.18	40.1	113.74	0.348	3.676	0.502	47.046	5	8
420	34.91	3.92	0.67	0.28	71.99	106.48	0.376	2.989	0.643	44.179	4	8
421	40.82	5.65	0.48	0.42	49.56	123.71	0.265	3.857	0.76	45.925	4	8
422	39.04	4.87	0.66	0.2	68.38	114.1	0.223	4.789	1.054	47.36	4	8
423	32.21	4.22	0.37	0.2	48.57	133.8	0.398	3.386	0.64	48.036	4	8
424	40.16	3.56	0.36	0.17	45.07	107.19	0.413	4.125	0.513	46.798	4	8
425	21.56	2.89	0.29	0.19	64	152.94	0.458	4.118	0.844	46.856	5	8
426	26.43	2.56	0.39	0.11	77.3	127.6	0.498	4.84	0.905	46.195	5	8
429	34.08	3.71	0.46	0.22	59.7	116.6	0.245	2.345	0.501	26.411	5	8
430	29.03	1.89	0.22	0.14	35.07	67.71	0.445	2.865	0.696	46.221	4	8
431	28.94	3.05	0.44	0.36	76	117.9	0.464	4.162	0.936	47.48	4	8
432	19.69	2.75	0.34	0.22	106.58	154.85	0.872	3.663	0.695	47.029	5	8
433	33.5	3.28	0.21	0.19	28.89	98.92	0.191	3.899	0.925	48.075	4	8
434	28.47	4.23	0.3	0.23	44.54	136.87	0.224	4.532	0.819	48.779	4	8
436	22.9	2.56	0.32	0.26	72	135.28	0.456	4.734	1.005	41.921	4	8
437	52.06	5.1	0.54	0.25	46.62	101.61	0.262	4.572	0.997	46.097	4	8
438	36.4	5.02	0.69	0.23	60.79	118.83	0.275	3.25	0.695	48.847	4	8
439	24	1.82	0.15	0.11	32.67	100.07	0.209	3.165	0.634	45.06	5	8
442	41.52	5.42	0.77	0.33	75.53	121.22	0.192	3.707	0.744	47.299	4	8
443	27.53	3.25	0.55	0.27	84.98	102.1	0.248	3.73	0.776	42.324	4	8
444	32.75	3.21	0.41	0.29	50.17	90.57	0.378	4.728	2.229	46.624	4	8
445	24.29	2.92	0.25	0.12	41.34	110.79	0.123	4.781	0.943	47.634	5	8
446	28.73	3.35	0.53	0.36	77.78	114.64	0.507	3.641	0.659	49.497	4	8
447	35.22	3.88	0.27	0.22	31.27	100.71	0.147	3.639	0.597	49.409	4	8
448	25.04	3	0.43	0.16	60.98	86.33	0.191	4.966	1.123	45.379	4	8
449	35.35	5.26	0.57	0.21	63.14	141.58	0.24	4.32	0.929	43.471	4	8
451	38.99	2.51	0.41	0.07	67.57	87.85	0.425	2.942	0.717	45.435	5	8
452	34.53	2.87	0.23	0.18	23.43	61.21	0.295	3.992	0.801	47.973	4	8
453	32.29	2.61	0.2	0.21	29.81	103.75	0.232	4.34	0.832	48.86	4	8
454	32.99	2.73	0.2	0.24	30.6	98.02	0.239	4.468	0.806	47.487	4	8
455	42.17	5.32	0.69	0.36	67.5	146.37	0.257	3.713	0.694	46.924	4	8
456	27.86	3.82	0.36	0.11	50.49	142.27	0.188	4.645	1.066	46.895	4	8
457	37.36	4.68	0.42	0.12	46.35	84.49	0.287	4.414	0.532	46.81	7	9
459	31.24	3.1	0.67	0.13	86.94	72.75	0.45	4.21	0.885	46.849	5	9
460	50.67	4.44	0.45	0.09	39.79	51.56	0.192	4.049	0.489	46.546	6	9
461	41.5	7.19	0.85	0.26	67.04	89.58	0.222	3.132	0.433	48.76	4	9
463	22.93	2.44	0.43	0.1	101.96	100.03	0.688	5.037	0.679	45.65	7	9
464	36.59	4.45	0.54	0.19	50.04	90.15	0.249	3.439	0.668	50.299	4	9
465	17.8	1.66	0.14	0.11	49.73	112.24	0.2	3.399	0.67	47.722	6	9
466	25.18	2.12	0.49	0.11	107.08	86.76	0.444	3.379	0.478	47.557	6	9
467	22.11	1.45	0.16	0.11	23.73	32.29	0.376	3.974	1.159	47.441	4	9
468	40.86	3.2	0.45	0.2	37.86	42.25	0.371	3.532	0.681	47.564	4	9
469	25.99	2.4	0.49	0.27	90.73	94.85	0.366	3.748	0.721	48.562	4	9
470	46.62	7.16	0.85	0.17	56.05	75.36	0.182	3.851	0.509	48.425	4	9
471	36.87	3.1	0.47	0.2	54.28	79.87	0.37	3.493	0.676	49.496	4	9
473	40.31	2.92	0.37	0.17	30.4	47.68	0.215	3.082	0.737	48.163	4	9
474	40.13	4.42	0.47	0.15	40.36	65.54	0.179	4.696	0.876	48.969	4	9
475	36.59	4.3	0.47	0.1	59.98	126.52	0.215	4.154	0.571	46.633	4	9
476	21.26	2.64	0.36	0.17	73.86	98.02	0.206	5.252	0.941	46.064	6	9
477	37.94	4.06	0.6	0.19	58.21	59.88	0.391	3.033	0.619	48.419	4	9
479	27.54	3.26	0.41	0.13	50.3	49.91	0.088	3.543	0.72	48.255	4	9
480	36.85	3.46	0.25	0.32	30.75	60.75	0.182	3.896	0.797	47.363	4	9
481	42.28	3.27	0.92	0.11	82.37	46.92	0.379	3.475	0.632	47.481	6	9
483	45.81	4.88	0.86	0.14	58.26	49.65	0.113	3.574	0.688	48.454	4	9
484	25.48	2	0.23	0.09	36.46	47.03	0.083	4.81	1.125	46.712	6	9
485	52.76	5.29	0.56	0.17	40.61	82.82	0.108	3.528	0.763	47.509	4	9
487	62.29	10.43	0.99	0.34	54.11	125.02	0.147	3.802	0.598	48.816	4	9
488	37.89	4.18	0.6	0.12	70.79	96.67	0.434	4.665	1.08	47.002	4	9
489	40.02	4.26	0.36	0.14	31.16	86.05	0.153	4.501	0.864	47.185	4	9
490	49.29	5.16	0.46	0.3	39.03	105.47	0.194	3.393	0.64	47.846	4	9
491	32.46	3.56	0.48	0.14	51.65	72.48	0.365	3.222	0.669	46.859	4	9
492	36.82	4.2	0.5	0.19	42.68	81.63	0.355	3.905	0.817	46.992	4	9
496	32.96	3.66	0.3	0.14	41.4	128.75	0.247	4.055	0.748	46.84	5	9
497	62.1	10.22	0.82	0.21	47.8	97.66	0.159	3.556	0.59	47.037	4	9
498	28.43	2.65	0.31	0.07	40.08	91.15	0.259	4.755	1.048	45.946	5	9
499	35.77	3.54	0.31	0.14	34.32	71.9	0.221	3.469	0.546	48.24	4	9
500	28.76	3.76	0.25	0.42	38.15	138.88	0.41	3.415	0.616	48.372	4	9
502	40.03	4.51	0.66	0.13	65.08	126.37	0.345	3.698	0.827	46.635	4	9
504	20.57	2.3	0.19	0.19	45.11	127.16	0.492	4.052	1.674	48.386	4	9
505	38.38	5.15	0.56	0.1	59.4	87.33	0.294	4.464	0.714	44.689	5	9
507	39.69	3.03	0.4	0.09	44.42	60.18	0.199	4.938	1.095	43.794	5	9
508	78.69	10.31	0.98	0.09	44.16	86.73	0.103	3.868	0.482	47.368	5	9
509	41.77	5.06	0.46	0.17	44.7	105.69	0.179	3.43	0.592	47.438	4	9
510	27.46	2.47	0.3	0.21	45.45	78.99	0.413	4.688	0.84	48.689	5	9
511	18.38	1.77	0.31	0.1	84.88	115.34	0.438	4.015	0.771	46.978	6	9
512	37.91	3.57	0.62	0.15	75.26	113.16	0.209	3.889	0.593	49.797	4	9
513	9.77	1.1	0.18	0.05	120.61	177.08	0.64	4.096	0.308	46.273	7	9
514	35.1	2.68	0.3	0.11	35.95	48.12	0.232	4.005	0.925	47.088	4	9
515	14.69	1.28	0.14	0.06	72.11	153.11	0.362	4.129	0.76	48.181	7	9
516	20.02	0.44	0.15	0.1	90.61	85.31	0.327	4.874	1.274	47.054	4	9
517	56.54	4.86	1.01	0.07	121.86	148.41	0.214	4.339	0.477	44.499	7	9
518	58.57	6.18	0.47	0.12	33.01	77.22	0.068	3.15	0.669	45.757	4	9
519	40.39	2.82	0.39	0.11	46.56	81.3	0.358	3.61	0.872	46.251	4	9
521	43.52	3.86	0.57	0.07	52.4	54.61	0.27	3.778	0.773	44.882	5	9
523	18.73	1.25	0.1	0.04	24.37	67.35	0.405	3.462	0.613	49.136	6	9
524	29.63	2.61	0.6	0.1	77.79	53.99	0.21	3.594	0.692	45.606	4	9
525	22.22	2.63	0.46	0.12	142.72	184.41	0.454	3.51	0.35	45.363	6	9
526	34.87	3.84	0.35	0.12	42.16	73.7	0.124	3.672	0.774	47.466	4	9
527	33.66	3.5	0.55	0.12	68.78	70.75	0.307	3.335	0.687	48.976	4	9
528	23.15	3.29	0.44	0.11	86.22	183.34	0.447	3.765	0.523	45.154	4	9
529	28.68	2.36	0.27	0.13	56.23	122.36	0.378	3.991	0.75	44.398	6	9
530	37.86	4.36	0.57	0.15	72.34	126.38	0.099	3.272	0.626	45.478	4	9
531	27.36	3.42	0.71	0.14	113.43	145.98	0.429	3.327	0.575	45.074	4	9
532	25.73	2.42	0.4	0.08	59.49	70.75	0.389	5.003	1.194	44.493	5	9
533	47.64	4.74	0.66	0.16	63.36	91.51	0.337	3.693	0.839	46.415	4	9
534	34.89	3.69	0.94	0.23	104	91.3	0.215	3.111	0.418	46.455	5	9
535	27	2.59	0.43	0.1	67.77	96.18	0.329	4.374	0.939	44.592	4	9
536	35.14	2.6	0.47	0.07	68.14	108.85	0.328	4.276	0.95	45.596	4	9
537	43.03	3.34	0.54	0.21	50.08	82.34	0.302	2.827	0.619	45.893	4	9
538	25.34	1.82	0.46	0.24	105.8	111.36	0.418	3.812	0.816	45.223	4	9
539	23.17	3.02	0.51	0.25	114.18	183.03	0.397	3.52	0.577	46.401	4	9
541	17.61	1.37	0.18	0.06	65.1	96.84	0.164	4.513	1.012	45.789	4	9
543	38.24	4.05	0.6	0.26	66.41	122.27	0.289	0.054	0.468	47.069	5	9
544	45.68	9.35	1.45	0.16	118.49	197.59	0.34	3.847	0.436	45.243	4	9
545	21.63	1.81	0.23	0.17	65.11	139.1	0.328	4.547	0.989	47.313	5	9
546	34.96	2.65	0.28	0.11	52.46	118.56	0.276	4.553	0.799	47.536	6	9
547	16.82	1.58	0.28	0.18	97.43	120.95	0.245	3.076	0.496	49.796	7	9
550	54.76	5.07	0.75	0.12	66.64	103.43	0.247	4.065	0.747	47.69	4	9
551	30.62	2.79	0.59	0.09	102.85	114.74	0.343	4.846	0.719	47.355	6	9
552	34.8	3.54	0.46	0.18	63.84	139.47	0.333	3.707	0.756	47.862	5	9
553	26.02	2.42	0.39	0.12	64.35	91.19	0.279	3.251	0.779	48.72	5	9
554	47.81	3.44	0.5	0.08	47.33	88.39	0.168	3.487	0.779	48.737	5	9
555	34.54	2.99	0.51	0.07	66.35	96.29	0.116	4.642	0.889	48.217	4	9
556	15.54	1.93	0.4	0.08	118.61	164.33	0.429	4.368	0.78	45.745	5	9
557	28.96	3.54	0.77	0.17	142.09	192.09	0.49	4.272	0.691	49.869	7	9
558	51.47	6.19	0.95	0.16	103.56	185.67	0.38	4.054	0.591	47.419	6	9
560	41.05	5.12	0.57	0.14	58.34	134.68	0.368	3.544	0.712	48.705	4	9
561	29.96	2.38	0.27	0.07	63.76	149.39	0.318	4.23	0.661	47.416	4	9
562	51.79	4.82	0.47	0.11	49.23	110.81	0.415	5.381	2.616	45.958	5	9
563	37.25	4.7	0.57	0.17	72.3	121.69	0.288	4.208	0.641	47.656	5	9
564	23.19	1.62	0.13	0.06	26	70.56	0.154	4.832	0.992	47.352	4	9
565	20.8	1.72	0.21	0.13	62.45	97.69	0.515	4.904	1.033	46.937	5	9
566	33.74	2.44	0.35	0.28	58.4	95.1	0.34	3.742	0.656	47.28	4	9
567	55.71	5.97	0.84	0.14	77.63	120.4	0.5	4.425	0.742	51.078	7	9
569	28.02	1.02	0.21	0	75.96	157.94	0.331	3.271	0.545	48.117	4	9
570	40.57	5.45	0.54	0.1	57.5	166.12	0.339	3.986	0.682	47.769	4	9
573	51.57	3.89	0.6	0.16	57.16	98.74	0.222	2.886	0.613	47.952	4	9
575	52.97	5.62	0.58	0.15	53.06	78.17	0.316	3.883	0.606	46.146	7	10
576	39.42	4.36	0.66	0.11	65.33	57.9	0.624	3.018	0.621	47.818	5	10
577	21.5	2.36	0.26	0.1	45.98	78.13	0.572	3.069	0.673	47.862	4	10
578	36.9	4.17	0.59	0.19	75.16	108.59	0.664	3.682	0.646	46.597	7	10
579	26.53	2.52	0.26	0.12	38.81	49.25	0.202	3.077	0.68	46.792	4	10
580	27.04	2.51	0.18	0.12	27.91	56.14	0.231	3.511	0.927	48.447	4	10
581	15.99	1.86	0.24	0.13	78.86	135.49	0.488	4.326	0.982	46.886	5	10
582	29.05	2.76	0.34	0.25	62.13	121	0.439	3.621	0.772	46.887	4	10
583	18.14	1.79	0.2	0.1	43.6	48.55	0.454	3.734	0.825	48.395	5	10
584	30.94	3.32	0.5	0.12	65.36	57.61	0.231	3.606	0.739	47.494	5	10
585	40.01	4.2	0.39	0.25	39.43	71.86	0.471	3.302	0.648	47.967	5	10
586	28.92	3.45	0.29	0.2	38.02	77.69	0.313	3.14	0.82	46.895	4	10
587	37.4	3.8	0.54	0.15	55.52	55.26	0.478	4.209	0.815	46.251	4	10
588	39.68	6	0.72	0.21	91.09	123.57	0.33	3.296	0.508	47.024	6	10
589	22.74	3.08	0.29	0.23	64.57	168.89	0.448	3.543	0.793	46.817	4	10
591	21.27	2.12	0.29	0.09	50.86	49.1	0.277	3.745	0.898	47.606	5	10
592	23.95	2.81	0.34	0.19	59.52	116.06	0.294	4.271	0.91	45.46	5	10
593	21.78	1.68	0.12	0.1	21.12	37.8	0.559	2.807	0.764	47.829	5	10
594	33.44	3.32	0.34	0.09	40.5	53.21	0.552	3.451	0.758	47.302	5	10
595	28.65	3.55	0.32	0.12	46.25	104.29	0.279	3.733	0.831	47.006	4	10
596	34.33	3.53	0.36	0.16	44.2	100.45	0.407	3.32	0.738	47.397	4	10
597	28.17	3.81	0.44	0.18	66.09	106.66	0.24	3.807	0.867	48.076	4	10
600	31.01	4.52	0.47	0.1	58.16	113.49	0.561	3.243	0.592	46.884	4	10
601	35.48	3.74	0.43	0.11	49.07	82.31	0.211	3.993	0.947	46.232	4	10
602	26.31	2.98	0.3	0.22	41.82	88.09	0.579	3.778	0.885	47.731	4	10
603	34.15	3.48	0.74	0.18	83.97	81.91	0.47	3.572	0.697	46.383	4	10
605	30.99	2.34	0.3	0.16	48.41	49.25	0.486	3.024	0.765	46.737	4	10
606	26.09	3.14	0.42	0.26	73.57	82.04	0.373	3.017	0.658	47.405	4	10
607	37.24	5.56	0.47	0.11	62.38	167.81	0.52	4.398	0.72	46.105	5	10
608	33.96	3.1	0.38	0.11	52.85	68.55	0.462	4.276	0.979	46.482	4	10
609	15.98	1.82	0.08	0.11	28.44	126.1	0.53	4.3	0.964	45.649	4	10
610	14.31	1.56	0.15	0.1	57.07	119.04	0.616	3.154	0.661	46.902	5	10
611	37.64	4.58	0.55	0.13	69.84	109.93	0.421	3.702	0.66	45.82	4	10
612	19.37	2.31	0.3	0.12	54.18	70.58	0.503	3.78	0.87	46.423	5	10
613	26.83	3.46	0.42	0.12	65.28	107.91	0.395	4.005	0.79	46.561	4	10
614	30.71	2.91	0.33	0.17	54.19	78.11	0.468	3.068	0.738	47.207	4	10
615	32.78	5.27	0.56	0.13	66.13	128.76	0.344	3.241	0.466	46.308	4	10
616	24.99	3.73	0.35	0.14	78.26	212.29	0.499	3.632	0.586	46.055	6	10
617	25.27	1.71	0.38	0.18	85.3	62.23	0.547	3.387	0.678	46.288	6	10
618	24.84	2.19	0.32	0.15	53.57	56.56	0.464	3.076	0.79	47.566	4	10
619	40.72	5.26	0.64	0.16	64.19	117.42	0.516	3.848	0.962	46.722	5	10
620	38.66	4.72	0.5	0.15	55.88	137.21	0.547	3.689	0.61	47.931	7	10
621	30.49	3.15	0.24	0.18	25.99	61.47	0.501	3.453	0.78	46.722	5	10
624	29.75	2.81	0.34	0.13	50.72	67.27	0.49	4.103	0.912	47.073	4	10
625	48.28	5.45	0.48	0.18	53.86	150.7	0.442	3.608	0.796	47.014	4	10
627	26.19	2.06	0.29	0.13	56.3	100.42	0.475	3.626	0.867	47.208	4	10
628	29.7	2.01	0.37	0.15	73.07	101.11	0.502	4.065	1.071	46.341	4	10
629	36.82	3.75	0.35	0.12	43	113.94	0.473	3.466	0.755	46.946	4	10
630	45.51	5.28	1.02	0.1	113.93	142.9	0.458	4.122	0.803	47.471	4	10
631	26.87	2.85	0.19	0.26	31.37	113.52	0.543	3.356	0.683	46.686	5	11
632	20.12	2.24	0.13	0.21	28.16	110.16	0.549	3.327	0.786	46.767	4	11
633	37.48	2.07	0.21	0.1	27.57	73.09	0.479	2.847	0.668	47.677	4	11
635	39.54	4.8	0.56	0.27	60.94	128.63	0.439	3.632	0.73	46.153	5	11
636	33.26	4.18	0.37	0.21	42.56	138.36	0.464	3.292	0.653	46.176	4	11
637	33.09	3.09	0.36	0.22	58.92	104.22	0.726	4.29	0.815	45.074	5	11
638	25.69	3.15	0.17	0.27	33.94	135.07	0.511	3.451	0.756	45.638	4	11
639	20.77	1.96	0.14	0.22	35.54	115.03	0.434	3.615	0.931	46.305	4	11
640	37.5	4.09	0.33	0.12	42.07	153.21	0.466	3.804	0.836	46.332	4	11
641	24.64	3.86	0.39	0.28	69.08	154.98	0.59	3.776	0.699	46.931	4	11
642	36.85	4.48	0.35	0.15	40.65	124.13	0.2	3.459	0.619	45.982	4	11
643	34.82	5.5	0.51	0.16	64.3	185.47	0.452	3.553	0.485	45.638	4	11
644	29.94	2.3	0.23	0.09	36.65	100.02	0.415	3.076	0.815	46.851	4	11
645	18.56	2.01	0.19	0.15	59.19	121.11	0.511	3.718	0.896	46.153	4	11
646	33.3	3.76	0.61	0.1	80.55	119.99	0.435	3.342	0.667	47.024	4	11
647	31.52	2.6	0.46	0.14	59.69	79.72	0.426	3.318	0.698	46.282	4	11
648	19.34	1.09	0.06	0.09	14.49	72.08	0.556	3.35	0.864	45.747	4	11
649	17.45	3.64	0.29	0.21	69.36	202.66	0.541	3.482	0.602	45.636	4	11
650	45.89	5.77	0.5	0.2	34.87	101.84	0.513	2.863	0.568	46.211	4	11
651	32.81	3.41	0.44	0.17	61.29	134.78	0.492	3.511	0.655	45.795	4	11
653	49.83	6.44	0.88	0.16	84.15	161.44	0.465	3.43	0.669	45.629	5	11
656	32.81	3.72	0.48	0.27	58.22	134.41	0.453	3.12	0.577	46.373	4	11
657	49.79	7.01	0.92	0.2	69.29	134.97	0.49	3.615	0.609	46.28	4	11
658	41.56	3.65	0.3	0.1	26.32	88.6	0.512	3.727	0.72	46.541	4	11
659	44.91	4.69	0.8	0.14	62.02	99.97	0.44	3.555	0.749	46.852	4	11
660	20.46	2.86	0.25	0.12	37.47	110.14	0.52	3.887	0.848	46.013	4	11
661	44.98	3.2	0.3	0.13	28.62	84.07	0.448	3.425	0.749	46.138	4	11
662	34.36	4.51	0.56	0.15	70.09	146.88	0.239	3.004	0.663	47.237	4	11
663	28.59	2.74	0.33	0.22	51.93	122.14	0.478	3.961	0.837	46.62	4	11
664	64.9	5.42	0.93	0.16	62.93	113.77	0.443	3.056	0.591	47.106	4	11
665	37.94	4.32	0.54	0.19	47.41	103.26	0.65	3.052	0.605	46.555	5	11
666	23.06	3.07	0.32	0.18	57.56	159.12	0.453	3.658	0.804	46.169	4	11
667	14.28	1.45	0.17	0.15	44.81	94	0.292	3.292	0.815	47.11	5	11
668	19.7	1.86	0.22	0.22	44.11	94.98	0.473	2.743	0.657	46.674	5	11
669	42.3	4.26	0.68	0.2	75.03	115.88	0.537	3.84	0.745	46.037	5	11
670	32.83	3.24	0.53	0.29	69.03	105.48	0.511	4.364	0.842	46.105	4	11
671	37.26	4.91	0.47	0.21	51.83	138.81	0.447	3.314	0.6	46.484	4	11
672	24.5	1.47	0.19	0.28	45.81	82.29	0.399	2.804	0.654	48.255	4	11
673	44.64	4.44	0.52	0.25	55.92	139.03	0.469	3.438	0.574	46.252	4	11
674	38.72	3.49	0.37	0.22	42.31	100.91	0.369	2.95	0.599	47.213	4	11
675	42.83	7.93	1.2	0.11	111.19	253.21	0.478	4.837	0.697	44.987	4	11
676	20.39	2.06	0.15	0.19	19.73	94.33	0.239	2.843	0.611	47.173	4	11
677	31.99	5.78	0.52	0.25	69.72	203.3	0.495	4.018	0.654	46.028	5	11
678	18.54	1.4	0.19	0.2	42.48	90.43	0.501	3.079	0.674	46.805	4	11
679	41.16	5.44	0.93	0.16	84.51	160.55	0.46	3.612	0.682	46.226	4	11
680	15.53	1.08	0.08	0.06	32.09	100.07	0.446	3.445	0.675	45.501	4	11
681	47.23	3.74	0.4	0.1	36.61	101.6	0.516	3.61	0.763	48.554	4	11
682	34.6	4.29	0.62	0.1	73.6	134.85	0.2	3.712	0.549	45.844	4	11
683	16.92	2.03	0.18	0.1	34.02	101.19	0.242	4.067	0.806	47.253	4	11
684	26.77	2.17	0.26	0.16	39.63	97.63	0.478	3.893	0.796	47.411	4	11
685	22.62	2.23	0.15	0.06	29.62	121.14	0.652	3.687	0.728	45.941	4	11
686	41.27	4.17	0.45	0.2	43.17	110.89	0.576	4.662	0.915	45.56	4	11
687	25.31	1.77	0.36	0.06	60.21	97.3	0.801	3.668	0.745	46.064	5	11
688	15.29	1.69	0.17	0.11	34.17	82.61	0.517	2.939	0.688	47.224	5	12
689	42.97	6.15	0.49	0.28	38.25	141.81	0.425	3.628	0.882	46.241	4	12
690	13.53	0.87	0.06	0.17	22.67	103.83	0.467	4.138	1.107	46.485	4	12
691	24.28	3.02	0.33	0.18	54.6	118.65	0.458	3.213	0.715	46.932	4	12
692	23.89	2.38	0.16	0.2	27.46	111.77	0.167	3.179	0.824	48.106	4	12
693	27.4	2.64	0.3	0.1	43.21	87.09	0.535	3.202	0.765	46.389	6	12
694	25.82	2.49	0.35	0.2	65.8	138.32	0.504	3.446	0.811	46.716	4	12
696	28.83	5.18	0.43	0.22	53.21	192.36	0.39	3.103	0.708	46.449	4	12
697	27.74	4.95	0.43	0.24	69.64	239.28	0.444	3.648	0.696	45.879	4	12
698	29.24	5.83	0.52	0.24	77.33	217.72	0.458	4.606	0.815	45.676	4	12
699	26.79	2.73	0.34	0.12	43.74	94.45	0.183	3.183	0.902	46.811	6	12
700	39.57	3.81	0.52	0.16	47.54	82.16	0.422	3.462	0.778	46.791	4	12
701	20.64	1.44	0.07	0.1	19.38	77.49	0.436	3.295	0.956	46.29	5	12
702	34.59	3.64	0.39	0.17	39.67	129.88	0.388	3.535	0.772	46.479	4	12
703	24.19	2.69	0.21	0.13	33.94	139.01	0.47	3.907	0.972	45.735	4	12
704	30.4	3.67	0.34	0.12	42.16	123.66	0.393	3.473	0.898	46.67	4	12
705	45.68	4.45	0.57	0.15	45.05	88.88	0.461	3.701	0.809	46.316	5	12
706	19.45	1.82	0.25	0.1	48.38	101.37	0.788	3.575	0.861	46.935	6	12
707	30.77	3.12	0.32	0.32	48.99	129.7	0.407	3.97	0.979	45.944	4	12
708	17.39	1.72	0.1	0.14	26.05	150.23	0.342	3.225	0.852	47.141	4	12
710	43.39	5.66	0.48	0.2	42.16	135.1	0.44	4.209	0.806	45.888	4	12
712	27.2	2.14	0.39	0.21	76.49	116.15	0.473	3.493	0.742	47.187	4	12
713	34.82	4.13	0.43	0.15	49.52	105.07	0.492	4.121	0.713	46.272	4	12
714	49.59	5.87	0.59	0.27	52.38	177.73	0.481	3.72	0.714	46.339	5	12
715	38.13	4.21	0.62	0.18	59.69	115.18	0.383	3.817	0.809	46.701	4	12
716	47.9	5.99	1.3	0.35	105.29	139.05	0.431	3.285	0.659	47.184	4	12
717	20.45	2.38	0.2	0.17	45.75	149.57	0.464	3.555	0.735	46.027	5	12
719	26.21	6.34	0.7	0.2	94.05	245.94	0.462	4.311	0.692	46.419	4	12
720	32.83	3.77	0.42	0.2	49.66	97.42	0.387	3.792	0.969	47.3	5	12
721	37.82	4.77	0.74	0.14	76.38	148.87	0.454	4.182	0.78	48.317	5	12
722	35.23	2.04	0.21	0.14	25.66	75.01	0.357	3.554	0.817	47.993	5	12
723	27.76	1.74	0.25	0.16	36.91	71.17	0.508	2.862	0.704	47.745	4	12
724	50.11	7.73	0.72	0.28	52.94	139.83	0.547	3.731	0.708	47.37	4	12
725	17.69	1.85	0.18	0.11	59.58	165.89	0.575	4.135	0.909	46.464	4	12
726	22.72	3.38	0.31	0.17	60.99	184.66	0.399	3.817	0.881	46.492	4	12
727	47.88	6.55	0.88	0.18	61.77	120.83	0.445	4.395	0.827	47.522	4	12
728	15.85	2.53	0.32	0.3	83.93	201.59	0.478	4.357	0.915	48.201	4	12
729	51.65	10.59	0.54	0.17	37.79	181.47	0.156	3.426	0.601	48.216	4	12
730	21.52	3.86	0.47	0.12	77.33	197.35	0.526	4.445	0.749	46.557	4	12
731	16.34	2.95	0.33	0.15	85.28	229.25	0.489	4.093	0.788	46.821	4	12
732	19.19	2.5	0.51	0.13	131.06	198.43	0.563	3.39	0.697	47.441	5	12
733	27.64	2.45	0.37	0.16	60.11	105.89	0.405	4.315	1.144	46.956	4	12
734	20.94	2.27	0.23	0.13	44.56	103.42	0.491	3.782	0.831	47.792	5	12
735	68.14	6.59	0.47	0.26	29.55	91.63	0.458	3.461	0.811	48.397	6	12
737	27.06	1.63	0.13	0.14	23.85	82.37	0.469	3.767	1.083	47.862	4	12
738	34.06	3.81	0.47	0.14	71.66	164.52	0.452	3.341	0.558	47.332	6	12
739	23.78	4.38	0.47	0.19	115.81	282.9	0.494	3.542	0.78	48.106	4	12
740	26.88	2.38	0.18	0.2	31.4	132.57	0.484	3.582	0.939	49.097	4	12
741	23.05	2.36	0.24	0.1	39.28	96.2	0.468	4.109	0.734	49.312	4	12
742	50.76	5.12	0.87	0.1	69.22	148.9	0.367	3.427	0.613	49.118	4	12
743	48.88	6.14	0.67	0.11	53.12	119.54	0.124	4.137	0.475	47.566	5	12
744	30.04	2.61	0.23	0.1	29.58	80.71	0.489	2.785	0.513	48.709	5	12
745	21.38	1.76	0.16	0.27	38.76	133.68	0.332	3.43	1.006	49.955	4	13
746	28.02	4.37	0.55	0.3	96.02	252.13	0.506	4.107	1.066	49.942	5	13
747	19.59	1.77	0.1	0.16	18.67	78.85	0.315	3.166	1.107	49.81	4	13
749	24.82	2.66	0.43	0.14	70.71	124.72	0.487	3.841	1.166	50.922	4	13
750	21.27	2.44	0.5	0.19	97.95	123.93	0.394	4.671	1.195	48.396	4	13
751	25.03	2.67	0.41	0.14	63.34	131.78	0.105	3.175	0.954	50.447	4	13
752	33.72	4.42	0.31	0.18	37.73	154.71	0.373	4.29	1.147	49.723	4	13
753	28.05	3.51	0.28	0.18	39.56	156.15	0.308	3.429	0.95	48.973	4	13
754	24.79	2.62	0.39	0.25	88.13	172.39	0.441	3.502	1.087	49.371	4	13
755	26.52	4.78	0.4	0.22	60.28	229.17	0.347	4.016	0.995	50.738	4	13
756	34.8	4.06	0.4	0.14	41.22	121.54	0.256	3.353	0.704	50.055	4	13
757	14.78	1.76	0.12	0.18	26.5	95.36	0.339	3.741	1.31	49.265	5	13
758	20.67	1.58	0.14	0.1	30.3	103.76	0.314	3.546	1.314	49.715	4	13
759	41.58	5.71	0.43	0.15	33.11	140.44	0.321	3.514	1.007	49.408	5	13
760	46.68	4.47	0.53	0.16	48.95	116.97	0.292	3.832	1.255	49.133	4	13
761	26.82	3.75	0.4	0.15	63.21	162.68	0.348	4.456	1.217	48.969	4	13
762	38.39	3.73	0.36	0.14	35.44	106.23	0.078	3.16	1.072	49.722	4	13
763	42.88	6.08	0.37	0.21	25.73	123.54	0.327	3.868	1.029	49.233	4	13
764	40.23	4.43	0.37	0.11	43.3	137.69	0.358	3.537	0.923	50.394	4	13
765	24.19	1.99	0.28	0.08	54.22	112.77	0.325	3.386	0.928	49.325	4	13
766	22.81	2.48	0.21	0.23	37.7	115.98	0.447	3.642	1.015	50.905	4	13
767	31.34	3.1	0.16	0.25	25.5	125.04	0.336	4.114	1.169	49.738	4	13
768	28.43	2.76	0.26	0.2	36.48	107.07	0.234	4.484	0.664	49.033	5	13
769	17.89	1.96	0.11	0.13	18.54	84.75	0.324	3.325	1.057	51.177	4	13
770	31.81	3.48	0.42	0.14	44.43	94.58	0.357	3.403	0.944	50.009	5	13
772	42.79	5.3	0.63	0.18	73.17	173.9	0.383	3.754	0.915	50.133	4	13
773	56.94	6.16	0.68	0.25	51.16	93.57	0.341	3.954	1.088	50.139	4	13
774	19.26	1.29	0.08	0.09	18.56	67.05	0.394	3.682	1.288	50.187	4	13
775	38.95	2.93	0.51	0.15	57.85	74.53	0.34	3.865	1.096	49.686	4	13
776	25.31	2.12	0.21	0.13	33.91	99.87	0.511	3.93	1.339	50.955	4	13
777	44.88	3.29	0.17	0.17	15.53	73.86	0.327	4.26	0.886	49.47	4	13
778	25.5	3.59	0.36	0.12	59.24	181.25	0.284	4.113	0.879	49.538	4	13
779	29.47	3.69	0.31	0.15	48.26	121.31	0.417	3.768	1.047	49.605	4	13
780	23.89	2.07	0.35	0.16	70.05	128.14	0.475	3.941	1.299	49.74	4	13
781	35.08	3.55	0.68	0.19	95.74	152.79	0.437	3.587	0.864	49.683	5	13
782	21.33	2.85	0.19	0.19	35.2	130.2	0.292	3.608	1.093	48.806	4	13
783	61.2	6.13	0.44	0.16	32.03	133.34	0.325	3.814	0.989	49.681	4	13
784	37.27	4.93	0.62	0.17	58.35	116.67	0.294	3.5	0.862	49.972	4	13
785	49.13	4.43	0.71	0.22	65.08	110.99	0.362	3.42	1.106	49.432	4	13
786	29.65	4.11	0.38	0.12	42.04	133.2	0.324	3.515	1.063	50.886	4	13
787	23.24	3.1	0.41	0.19	91.09	199.82	0.411	4.091	0.991	50.207	4	13
788	41.33	5.4	0.58	0.12	65.14	169.8	0.426	4.159	1.006	49.015	5	13
789	37.17	3.45	0.32	0.18	33.89	91.05	0.47	3.676	1.135	50.02	4	13
790	19.74	2.6	0.35	0.21	91.71	167.51	0.51	3.815	0.969	49.87	5	13
791	13.81	0.83	0.06	0.08	23.24	58.71	0.441	3.451	1.165	50.998	4	13
792	24.14	2.73	0.21	0.13	27.34	106.86	0.327	3.125	0.963	51.035	4	13
793	29.7	3.41	0.25	0.09	38.31	155.59	0.334	4.041	1.298	49.681	4	13
794	27.53	2.55	0.19	0.11	32.9	111.29	0.393	4.019	1.327	49.497	4	13
795	42.94	5.55	0.56	0.25	58.99	161.1	0.364	3.796	0.946	50.366	4	13
796	44	5.07	0.54	0.13	56.78	141.99	0.354	3.696	1.063	51.147	4	13
797	26.97	2.37	0.19	0.09	30.18	105.36	0.418	3.796	1.406	49.752	4	13
798	18.65	2.1	0.27	0.08	55.01	109.06	0.438	4.102	1.36	49.845	4	13
799	27.99	2.04	0.23	0.17	46.01	116.82	0.329	3.277	1.054	50.662	4	13
800	47.04	4.66	0.56	0.16	53.87	131.74	0.274	3.604	0.933	50.476	4	13
801	34.87	4.42	0.39	0.18	45.01	105.71	0.415	3.304	0.862	50.634	4	13
s52	20.19	2.56	0.46	0.18	94.65	161.53	0.483	3.51	0.775	46.885	4	1
s52	16.07	1.91	0.25	0.14	74.79	172.22	0.527	3.944	0.92	45.591	6	2
s52	13.99	1.64	0.29	0.13	97.3	177.71	0.499	4.203	0.788	47.293	5	3
s52	15.45	2.09	0.34	0.14	90.38	156.49	0.222	4.127	0.746	45.96	5	4
s52	14.85	1.66	0.28	0.12	84.89	146.95	0.444	3.894	0.825	46.236	5	5
s52	19.15	2.58	0.41	0.11	91.57	175.23	0.201	5.436	1.309	48.557	5	6
s52	20.93	2.78	0.52	0.12	89.7	152.88	0.26	4.739	0.969	49.266	4	7
s52	19.93	2.93	0.45	0.11	86.68	111	0.255	4.188	1.181	45.312	4	8
s52	18.58	2.28	0.41	0.07	94.33	130.62	0.154	4.737	0.922	49.039	5	9
s52	16.45	2.19	0.43	0.1	90.88	92.55	0.112	4.495	0.745	47.124	4	10
s52	16.38	2.35	0.4	0.1	86.59	162.37	0.224	4.209	0.78	46.125	4	11
s52	18	3.02	0.48	0.13	85.05	158.44	0.18	4.269	0.793	47.88	4	12
s52	18.38	2.58	0.42	0.11	82.7	148.93	0.316	4.318	1.142	50.35	4	13
i9	48.31	2.45	0.2	0.28	21.18	75.86	0.327	3.047	0.773	47.231	4	1
i9	45.74	2.35	0.15	0.35	16.65	78.09	0.187	3.109	0.798	46.635	5	2
i9	46.59	2.38	0.18	0.34	21.49	78.02	0.493	3.349	0.813	48.032	4	3
i9	54.64	2.9	0.27	0.3	23.48	78.99	0.344	3.456	0.811	46.297	4	4
i9	49.27	2.76	0.21	0.32	20.88	72.58	0.53	3.301	0.748	47.459	4	5
i9	45.83	2.73	0.24	0.18	19.03	74.86	0.524	3.681	1.073	49.853	5	6
i9	59.8	3.25	0.27	0.22	19.44	70.21	0.339	3.553	0.74	43.149	4	7
i9	62.65	3.64	0.24	0.28	16.28	44.99	0.531	3.181	1.026	46.202	4	8
i9	59.72	3.29	0.28	0.26	24.64	68.65	0.244	3.299	0.754	48.87	4	9
i9	51.44	2.71	0.24	0.18	25.37	49.62	0.316	3.647	0.69	48.787	4	10
i9	49.9	2.62	0.24	0.17	25.12	73.16	0.431	2.924	0.639	46.8	4	11
i9	51.55	2.7	0.23	0.19	21.99	66.46	0.389	3.146	0.693	48.601	4	12
i9	51.31	2.38	0.19	0.18	19.49	64.73	0.37	3.145	1.174	51.742	4	13
i9-s52	58.09	4.22	0.79	0.3	61.1	109.35	1.63	3.94	0.789	46.096	4	1
i9-s52	43.5	3.06	0.31	0.39	41.19	121.91	0.429	4.653	1.044	45.69	4	2
i9-s52	59.76	5.04	0.91	0.37	77.72	137.2	7.849	4.736	0.957	43.537	4	3
i9-s52	58.1	5.28	0.89	0.38	69.86	132.06	0.104	4.974	0.948	45.736	4	4
i9-s52	52.91	4.32	0.72	0.31	67.6	126.48	0.261	4.548	0.869	48.304	4	5
i9-s52	50.22	4.19	0.79	0.16	68.06	126.12	0.557	4.568	1.045	48.557	5	6
i9-s52	61.77	6.15	0.97	0.27	64.13	134.6	0.353	3.213	0.785	48.773	4	7
i9-s52	63.57	6.78	1.03	0.43	64.73	108.31	0.312	3.594	0.606	45.206	4	8
i9-s52	56.82	5.56	0.94	0.22	74.7	118.51	0.257	3.779	0.655	47.705	4	9
i9-s52	53.05	5.48	0.95	0.25	73.76	92.54	0.285	3.651	0.564	47.237	4	10
i9-s52	51.06	4.93	0.73	0.21	57.29	116.54	0.403	3.256	0.557	46.995	4	11
i9-s52	45.48	4.55	0.73	0.22	61.7	114.96	0.414	3.648	0.705	47.877	4	12
i9-s52	49.6	4.54	0.74	0.19	63.4	118.02	0.335	3.585	0.932	50.638	4	13
